# Supplementary material for: Metagenomic Analysis of Antarctic Biocrusts Unveils a Rich Range of Cold-Shock Proteins
Source: Microorganisms. 2023 Jul 28;11(8):1932. doi: 10.3390/microorganisms11081932 (PMC10459675; doi:10.3390/microorganisms11081932)
Supplement: Supplementary file 1 [file microorganisms-11-01932-s001.zip]

Archive with 1 entries (1 files):
- microorganisms-2441340-supplementary.xlsx
