# Supplementary material for: Metagenomic Analysis of Antarctic Biocrusts Unveils a Rich Range of Cold-Shock Proteins
Source: Microorganisms. 2023 Jul 28;11(8):1932. doi: 10.3390/microorganisms11081932 (PMC10459675; doi:10.3390/microorganisms11081932)
Supplement: Supplementary file 1 [file microorganisms-11-01932-s001.zip › microorganisms-2441340-supplementary.xlsx]

## Sheet: Table S1
Table S1. Description of the biocrusts collected in Antarctic.
Sample	Location	Description	pH	Conductivity, µS/cm	Dominant organism*
					Bacteria; Eukaryotes	Cyanobacteria	Algae
Amu8	Amundsen Bay	biocrust	5.71	113	Chloroflexi; Chloroplastida	Oscillatoriales	Trebouxiophyceae
Amu14	Amundsen Bay	biocrust with penguin feathers	5.19	675	Cyanobacteria; Chloroplastida	Oscillatoriales	Trebouxiophyceae
Lang37	Langhovde	black biocrust with lichens	6.26	109	Cyanobacteria; Metazoa	Oscillatoriales	Phragmoplastophyta
Skar18	Skarvsnes	black biocrust	7.64	504	Cyanobacteria; Metazoa	Nostocales	Ulvophyceae
Syo6	Ongul Island	black biocrust	6.55	274	Cyanobacteria; Metazoa	Nostocales	Trebouxiophyceae
* It shows the dominant bacterial and eukaryotic phylum as well as dominant microbial phototrophs in the biocrusts assessed by amplicon sequencing (Pushkareva et al. 2023)

## Sheet: Table S2
Table S2. List of the taxa associated with cold shock proteins (Csp) recorded in the Antarctic biocrusts.
Rank	Taxa	Number of reads
		Amu8	Amu14	Lang37	Skar18	Syo6
unclassified	Unknown	221	118	94	116	147
superkingdom	Bacteria	303	310	138	178	191
phylum	Acidobacteriota	3	0	0	0	0
phylum	Actinomycetota	121	152	21	26	45
phylum	Bacteroidota	8	11	18	5	7
phylum	Deinococcota	0	4	4	0	3
phylum	Gemmatimonadota	2	1	1	0	2
phylum	Myxococcota	1	1	1	0	2
phylum	Pseudomonadota	119	117	77	121	96
phylum	Thermodesulfobacteriota	4	0	0	0	0
class	Acidimicrobiia	0	1	1	1	0
class	Actinomycetes	117	146	20	24	43
class	Alphaproteobacteria	92	96	62	111	78
class	Betaproteobacteria	4	5	4	5	7
class	Cytophagia	7	8	13	4	5
class	Deinococci	0	4	4	0	3
class	Desulfuromonadia	4	0	0	0	0
class	Flavobacteriia	0	0	2	1	1
class	Gammaproteobacteria	12	5	3	0	4
class	Gemmatimonadetes	2	1	1	0	2
class	Myxococcia	0	0	0	0	1
class	Rubrobacteria	0	1	0	0	1
class	Sphingobacteriia	0	3	0	0	0
class	Terriglobia	3	0	0	0	0
class	Thermoleophilia	1	1	0	0	0
order	Acidimicrobiales	0	1	1	1	0
order	Burkholderiales	1	2	4	2	4
order	Caulobacterales	0	0	2	7	0
order	Cytophagales	7	8	13	4	5
order	Deinococcales	0	4	4	0	3
order	Desulfuromonadales	4	0	0	0	0
order	Flavobacteriales	0	0	2	1	1
order	Frankiales	1	0	0	0	0
order	Gemmatimonadales	2	1	1	0	2
order	Geodermatophilales	0	1	0	0	0
order	Hyphomicrobiales	37	44	7	11	9
order	Jatrophihabitantales	1	0	0	0	0
order	Kitasatosporales	0	0	0	0	2
order	Micrococcales	8	43	5	12	1
order	Micromonosporales	17	0	0	1	0
order	Miltoncostaeales	0	1	0	0	0
order	Mycobacteriales	2	18	1	0	0
order	Myxococcales	0	0	0	0	1
order	Nakamurellales	5	2	0	0	0
order	Neisseriales	0	0	0	1	0
order	Nitrosomonadales	1	0	0	0	0
order	Polyangiales	1	1	1	0	1
order	Propionibacteriales	23	22	4	0	17
order	Pseudomonadales	0	0	1	0	0
order	Pseudonocardiales	5	14	0	0	1
order	Rhodobacterales	0	1	6	3	1
order	Rhodospirillales	3	1	7	10	7
order	Rubrobacterales	0	1	0	0	1
order	Solirubrobacterales	1	0	0	0	0
order	Sphingobacteriales	0	3	0	0	0
order	Sphingomonadales	24	44	27	56	34
order	Streptosporangiales	0	1	0	0	0
order	Terriglobales	3	0	0	0	0
order	Xanthomonadales	9	2	1	0	3
family	Acetobacteraceae	3	1	7	7	6
family	Acidobacteriaceae	3	0	0	0	0
family	Aurantimonadaceae	1	1	0	0	0
family	Baekduiaceae	0	1	0	0	0
family	Blastochloridaceae	0	0	0	0	1
family	Boseaceae	1	7	0	0	0
family	Burkholderiaceae	0	2	0	1	0
family	Caulobacteraceae	0	0	2	7	0
family	Conexibacteraceae	1	0	0	0	0
family	Cytophagaceae	2	2	1	0	1
family	Deinococcaceae	0	4	4	0	3
family	Devosiaceae	1	2	0	0	0
family	Erythrobacteraceae	0	0	2	0	0
family	Flavobacteriaceae	0	0	2	1	1
family	Frankiaceae	1	0	0	0	0
family	Gemmatimonadaceae	2	1	1	0	2
family	Geodermatophilaceae	0	1	0	0	0
family	Hymenobacteraceae	5	6	9	4	4
family	Iamiaceae	0	1	1	1	0
family	Intrasporangiaceae	2	9	0	0	0
family	Jatrophihabitantaceae	1	0	0	0	0
family	Lichenihabitantaceae	1	0	0	0	0
family	Methylobacteriaceae	0	0	1	4	1
family	Microbacteriaceae	1	7	4	0	0
family	Micrococcaceae	0	1	0	0	0
family	Micromonosporaceae	17	0	0	1	0
family	Miltoncostaeaceae	0	1	0	0	0
family	Mycobacteriaceae	2	10	1	0	0
family	Nakamurellaceae	5	2	0	0	0
family	Nitrobacteraceae	24	13	1	0	1
family	Nitrosomonadaceae	1	0	0	0	0
family	Nocardiaceae	0	5	0	0	0
family	Nocardioidaceae	20	22	2	0	17
family	Ornithinimicrobiaceae	4	22	0	0	1
family	Oxalobacteraceae	0	0	4	0	0
family	Paracoccaceae	0	1	4	1	0
family	Phyllobacteriaceae	1	12	0	0	0
family	Polyangiaceae	1	0	0	0	0
family	Propionibacteriaceae	2	0	0	0	0
family	Pseudomonadaceae	0	0	1	0	0
family	Pseudonocardiaceae	5	14	0	0	1
family	Rhodanobacteraceae	5	1	0	0	0
family	Roseobacteraceae	0	0	0	1	0
family	Rubrobacteraceae	0	0	0	0	1
family	Sphaerotilaceae	0	0	0	1	0
family	Sphingobacteriaceae	0	3	0	0	0
family	Sphingomonadaceae	16	34	19	39	26
family	Sphingosinicellaceae	3	3	2	6	1
family	Spirosomaceae	0	0	3	0	0
family	Streptomycetaceae	0	0	0	0	2
family	Syntrophotaleaceae	4	0	0	0	0
family	Thermomonosporaceae	0	1	0	0	0
family	Xanthomonadaceae	1	1	1	0	3
genus	Acidobacterium	1	0	0	0	0
genus	Actinomadura	0	1	0	0	0
genus	Actinoplanes	3	0	0	0	0
genus	Aeromicrobium	3	5	0	0	0
genus	Aerosticca	1	0	0	0	0
genus	Afipia	1	0	0	0	0
genus	Amycolatopsis	0	1	0	0	1
genus	Aquihabitans	0	1	1	0	0
genus	Arthrobacter	0	1	0	0	0
genus	Aureimonas	1	1	0	0	0
genus	Baekduia	0	1	0	0	0
genus	Blastochloris	0	0	0	0	1
genus	Bosea	1	7	0	0	0
genus	Bradyrhizobium	15	6	0	0	1
genus	Brevundimonas	0	0	2	7	0
genus	Conexibacter	1	0	0	0	0
genus	Dactylosporangium	6	0	0	0	0
genus	Deinococcus	0	4	4	0	3
genus	Devosia	1	2	0	0	0
genus	Fibrella	0	0	2	0	0
genus	Flavobacterium	0	0	1	1	1
genus	Frankia	1	0	0	0	0
genus	Gemmatimonas	1	1	0	0	1
genus	Gemmatirosa	0	0	0	0	1
genus	Glaciihabitans	0	2	0	0	0
genus	Hymenobacter	5	6	9	4	4
genus	Intrasporangium	1	6	0	0	0
genus	Janibacter	1	1	0	0	0
genus	Jatrophihabitans	1	0	0	0	0
genus	Larkinella	0	0	1	0	0
genus	Lentzea	0	1	0	0	0
genus	Lichenihabitans	1	0	0	0	0
genus	Luteibacter	1	0	0	0	0
genus	Luteimonas	0	1	1	0	0
genus	Lysobacter	0	0	0	0	2
genus	Marmoricola	2	4	1	0	0
genus	Massilia	0	0	3	0	0
genus	Mesorhizobium	1	10	0	0	0
genus	Methylobacterium	0	0	1	0	1
genus	Microbacterium	0	0	1	0	0
genus	Microlunatus	2	0	0	0	0
genus	Micromonospora	2	0	0	0	0
genus	Microvirga	0	0	0	1	0
genus	Miltoncostaea	0	1	0	0	0
genus	Mucilaginibacter	0	2	0	0	0
genus	Mycobacterium	1	0	0	0	0
genus	Mycolicibacterium	1	4	1	0	0
genus	Nakamurella	5	2	0	0	0
genus	Nitrobacter	2	0	0	0	0
genus	Nitrosospira	1	0	0	0	0
genus	Nocardioides	14	8	0	0	14
genus	Novosphingobium	0	2	0	2	2
genus	Ornithinimicrobium	4	20	0	0	1
genus	Paraburkholderia	0	0	0	1	0
genus	Pedobacter	0	1	0	0	0
genus	Pedococcus	0	1	0	0	0
genus	Polymorphobacter	3	3	2	6	1
genus	Porphyrobacter	0	0	1	0	0
genus	Pseudomonas	0	0	1	0	0
genus	Pseudonocardia	5	9	0	0	0
genus	Pseudoxanthomonas	0	0	0	0	1
genus	Rhodanobacter	2	1	0	0	0
genus	Rhodococcus	0	5	0	0	0
genus	Rhodovastum	0	0	0	1	0
genus	Roseomonas	0	0	4	1	1
genus	Rubrobacter	0	0	0	0	1
genus	Sediminicoccus	0	0	1	0	0
genus	Sphingobium	0	0	1	0	0
genus	Sphingomonas	10	29	6	21	14
genus	Spirosoma	2	2	1	0	1
genus	Subtercola	1	2	0	0	0
genus	Syntrophotalea	4	0	0	0	0
genus	Tardiphaga	0	2	0	0	0
genus	Thermomonas	1	0	0	0	0
genus	Yangia	0	0	0	1	0
species	Acidobacterium capsulatum	1	0	0	0	0
species	Actinomadura madurae	0	1	0	0	0
species	Actinoplanes friuliensis	1	0	0	0	0
species	Aerosticca soli	1	0	0	0	0
species	Afipia sp. GAS231	1	0	0	0	0
species	Amycolatopsis japonica	0	0	0	0	1
species	Aquihabitans sp. G128	0	1	1	0	0
species	Aureimonas sp. SA4125	1	1	0	0	0
species	Baekduia sp. 0141_2	0	1	0	0	0
species	Blastochloris tepida	0	0	0	0	1
species	Bosea sp. PAMC 26642	1	0	0	0	0
species	Bosea sp. RAC05	0	1	0	0	0
species	Bosea vaviloviae	0	3	0	0	0
species	Bradyrhizobium sediminis	2	1	0	0	0
species	Brevundimonas sp. LM2	0	0	1	1	0
species	Conexibacter woesei	1	0	0	0	0
species	Dactylosporangium aurantiacum	2	0	0	0	0
species	Dactylosporangium matsuzakiense	2	0	0	0	0
species	Deinococcus puniceus	0	0	1	0	0
species	Deinococcus sp. AJ005	0	3	0	0	0
species	Deinococcus sp. QL22	0	0	2	0	1
species	Fibrella sp. ES10-3-2-2	0	0	2	0	0
species	Flavobacterium azooxidireducens	0	0	0	1	0
species	Frankia casuarinae	1	0	0	0	0
species	Gemmatimonas aurantiaca	0	0	0	0	1
species	Gemmatirosa kalamazoonensis	0	0	0	0	1
species	Glaciihabitans sp. INWT7	0	2	0	0	0
species	Hymenobacter nivis	0	1	0	0	0
species	Hymenobacter sedentarius	2	0	3	1	0
species	Hymenobacter sp. 5317J-9	0	0	0	0	1
species	Hymenobacter sp. BRD128	0	2	0	0	0
species	Hymenobacter sp. PAMC 29467	0	0	1	0	0
species	Hymenobacter swuensis	0	0	0	0	1
species	Intrasporangium calvum	1	6	0	0	0
species	Janibacter limosus	1	0	0	0	0
species	Larkinella insperata	0	0	1	0	0
species	Lichenihabitans psoromatis	1	0	0	0	0
species	Marmoricola scoriae	2	4	1	0	0
species	Massilia sp. PAMC28688	0	0	1	0	0
species	Massilia violaceinigra	0	0	1	0	0
species	Microlunatus sagamiharensis	2	0	0	0	0
species	Micromonospora craniellae	1	0	0	0	0
species	Micromonospora maris	1	0	0	0	0
species	Miltoncostaea oceani	0	1	0	0	0
species	Mucilaginibacter sp. 14171R-50	0	2	0	0	0
species	Mycolicibacterium madagascariense	1	2	1	0	0
species	Nakamurella multipartita	1	0	0	0	0
species	Nakamurella panacisegetis	1	0	0	0	0
species	Nitrobacter hamburgensis	2	0	0	0	0
species	Nitrosospira lacus	1	0	0	0	0
species	Nocardioides anomalus	0	1	0	0	0
species	Nocardioides cynanchi	1	0	0	0	0
species	Nocardioides dokdonensis	0	1	0	0	0
species	Nocardioides okcheonensis	0	0	0	0	1
species	Nocardioides panacis	2	0	0	0	0
species	Nocardioides sp. S-1144	1	0	0	0	0
species	Nocardioides sp. S5	0	1	0	0	1
species	Novosphingobium aromaticivorans	0	0	0	2	0
species	Novosphingobium sp. Gsoil 351	0	1	0	0	1
species	Ornithinimicrobium ciconiae	1	3	0	0	0
species	Ornithinimicrobium pratense	1	11	0	0	0
species	Pedococcus dokdonensis	0	1	0	0	0
species	Polymorphobacter sp. PAMC 29334	1	1	0	0	0
species	Porphyrobacter sp. ULC335	0	0	1	0	0
species	Pseudonocardia broussonetiae	0	2	0	0	0
species	Pseudonocardia sp. DSM 110487	1	0	0	0	0
species	Rhodanobacter glycinis	1	0	0	0	0
species	Rhodococcus sp. 75	0	3	0	0	0
species	Rhodovastum atsumiense	0	0	0	1	0
species	Roseomonas cervicalis	0	0	0	1	0
species	Rubrobacter tropicus	0	0	0	0	1
species	Sediminicoccus rosea	0	0	1	0	0
species	Sphingomonas cannabina	0	0	0	1	0
species	Sphingomonas hankookensis	0	1	0	0	0
species	Sphingomonas panacisoli	0	3	0	0	0
species	Sphingomonas rhizophila	0	1	0	0	0
species	Sphingomonas sanxanigenens	0	0	0	1	0
species	Sphingomonas sp. AAP5	0	1	0	0	0
species	Sphingomonas sp. AP4-R1	0	0	0	0	1
species	Sphingomonas sp. HMP6	0	1	0	0	0
species	Sphingomonas sp. HMP9	0	2	0	0	0
species	Sphingomonas sp. PAMC26645	0	5	0	0	0
species	Sphingomonas sp. S1-29	0	0	0	1	0
species	Spirosoma pollinicola	1	1	0	0	0
species	Spirosoma rigui	1	0	1	0	0
species	Spirosoma sp. KCTC 72228	0	1	0	0	0
species	Syntrophotalea acetylenica	4	0	0	0	0
species	Thermomonas sp. HDW16	1	0	0	0	0
species	Yangia pacifica	0	0	0	1	0

## Sheet: Table S3
Table S3. List of the taxa associated with cold shock domain A (CsdA) recorded in the Antarctic biocrusts.
Rank	Taxa	Number of reads
		Amu8	Amu14	Lang37	Skar18	Syo6
unclassified	Unknown	95	99	144	126	196
superkingdom	Archaea	1	0	0	0	0
superkingdom	Bacteria	308	554	274	173	256
phylum	Actinomycetota	159	398	78	17	74
phylum	Bacillota	2	0	0	0	0
phylum	Bacteroidota	17	31	21	7	12
phylum	Cyanobacteriota	6	3	16	6	4
phylum	Deinococcota	0	1	0	0	2
phylum	Myxococcota	1	0	1	0	1
phylum	Nitrososphaerota	1	0	0	0	0
phylum	Planctomycetota	1	0	1	0	0
phylum	Pseudomonadota	72	74	105	95	83
class	Acidimicrobiia	0	0	1	0	0
class	Actinomycetes	152	397	76	14	70
class	Alphaproteobacteria	43	45	30	70	50
class	Bacilli	2	0	0	0	0
class	Betaproteobacteria	5	5	37	2	7
class	Chitinophagia	0	0	0	0	1
class	Cyanophyceae	6	3	16	6	4
class	Cytophagia	16	25	13	6	10
class	Deinococci	0	1	0	0	2
class	Flavobacteriia	0	2	1	0	0
class	Gammaproteobacteria	10	14	18	2	8
class	Myxococcia	0	0	0	0	1
class	Nitrososphaeria	1	0	0	0	0
class	Planctomycetia	1	0	1	0	0
class	Sphingobacteriia	1	2	4	0	0
class	Thermoleophilia	0	0	0	1	0
order	Acidimicrobiales	0	0	1	0	0
order	Bacillales	2	0	0	0	0
order	Burkholderiales	3	5	33	2	7
order	Caulobacterales	4	1	1	9	1
order	Chitinophagales	0	0	0	0	1
order	Cytophagales	16	25	13	6	10
order	Deinococcales	0	1	0	0	2
order	Enterobacterales	0	0	1	0	0
order	Flavobacteriales	0	2	1	0	0
order	Gemmatales	1	0	0	0	0
order	Hyphomicrobiales	11	17	4	2	1
order	Micrococcales	29	159	24	2	8
order	Micromonosporales	2	0	3	2	0
order	Mycobacteriales	25	90	13	0	2
order	Myxococcales	0	0	0	0	1
order	Nakamurellales	2	4	0	0	0
order	Nannocystales	0	0	1	0	0
order	Nitrososphaerales	1	0	0	0	0
order	Nostocales	0	1	0	5	3
order	Oscillatoriales	6	2	14	0	0
order	Polyangiales	1	0	0	0	0
order	Propionibacteriales	28	42	17	3	41
order	Pseudomonadales	0	0	0	1	0
order	Pseudonocardiales	1	3	1	0	0
order	Rhodobacterales	0	0	7	3	0
order	Rhodospirillales	2	3	1	7	6
order	Solirubrobacterales	0	0	0	1	0
order	Sphingobacteriales	1	2	4	0	0
order	Sphingomonadales	6	15	8	25	22
order	Synechococcales	0	0	2	0	0
order	Xanthomonadales	8	10	14	1	6
family	Acetobacteraceae	1	3	0	6	4
family	Archangiaceae	0	0	0	0	1
family	Aurantimonadaceae	1	0	0	0	0
family	Bacillaceae	1	0	0	0	0
family	Boseaceae	0	1	0	0	0
family	Caulobacteraceae	4	1	1	9	1
family	Cellulomonadaceae	0	0	1	0	0
family	Chamaesiphonaceae	0	0	2	0	0
family	Chitinophagaceae	0	0	0	0	1
family	Comamonadaceae	0	4	12	1	1
family	Cytophagaceae	2	3	1	1	2
family	Deinococcaceae	0	1	0	0	2
family	Dermacoccaceae	7	8	2	0	0
family	Devosiaceae	0	2	0	0	0
family	Dietziaceae	1	1	0	0	0
family	Enterobacteriaceae	0	0	1	0	0
family	Erythrobacteraceae	0	1	0	6	0
family	Flavobacteriaceae	0	0	1	0	0
family	Gemmataceae	1	0	0	0	0
family	Gordoniaceae	0	0	0	0	1
family	Hymenobacteraceae	12	19	12	5	8
family	Iamiaceae	0	0	1	0	0
family	Intrasporangiaceae	0	6	0	0	0
family	Kribbellaceae	0	1	0	0	0
family	Methylobacteriaceae	0	0	1	0	0
family	Microbacteriaceae	14	113	20	1	5
family	Micrococcaceae	1	2	0	0	0
family	Microcoleaceae	5	1	10	0	0
family	Micromonosporaceae	2	0	3	2	0
family	Mycobacteriaceae	11	64	12	0	0
family	Nakamurellaceae	2	4	0	0	0
family	Nannocystaceae	0	0	1	0	0
family	Nitrobacteraceae	3	1	0	0	0
family	Nitrososphaeraceae	1	0	0	0	0
family	Nocardiaceae	5	14	0	0	0
family	Nocardioidaceae	27	41	17	3	39
family	Nostocaceae	0	1	0	4	2
family	Ornithinimicrobiaceae	0	1	0	0	1
family	Oscillatoriaceae	1	1	2	0	0
family	Oxalobacteraceae	0	0	15	0	0
family	Paracoccaceae	0	0	5	0	0
family	Phyllobacteriaceae	1	9	1	0	0
family	Propionibacteriaceae	0	0	0	0	1
family	Pseudomonadaceae	0	0	0	1	0
family	Pseudonocardiaceae	1	3	1	0	0
family	Rhodanobacteraceae	5	2	0	0	0
family	Roseobacteraceae	0	0	0	1	0
family	Sphaerotilaceae	1	0	0	0	2
family	Sphingobacteriaceae	1	2	4	0	0
family	Sphingomonadaceae	6	13	6	16	18
family	Tsukamurellaceae	0	1	0	0	0
family	Weeksellaceae	0	2	0	0	0
family	Xanthomonadaceae	1	4	14	1	5
genus	Actinoplanes	1	0	1	0	0
genus	Aeromicrobium	3	4	0	0	0
genus	Allobranchiibius	7	8	2	0	0
genus	Arthrobacter	0	1	0	0	0
genus	Aureimonas	1	0	0	0	0
genus	Bosea	0	1	0	0	0
genus	Bradyrhizobium	2	0	0	0	0
genus	Brevundimonas	0	1	1	8	1
genus	Candidatus Nitrosocosmicus	1	0	0	0	0
genus	Caulobacter	2	0	0	0	0
genus	Cellulomonas	0	0	1	0	0
genus	Chamaesiphon	0	0	2	0	0
genus	Curtobacterium	0	0	0	0	1
genus	Deinococcus	0	1	0	0	2
genus	Devosia	0	2	0	0	0
genus	Diaminobutyricimonas	0	0	1	0	0
genus	Dietzia	1	1	0	0	0
genus	Flavobacterium	0	0	1	0	0
genus	Frondihabitans	0	4	0	0	0
genus	Glaciihabitans	1	0	0	0	0
genus	Gordonia	0	0	0	0	1
genus	Hymenobacter	12	19	12	5	8
genus	Intrasporangium	0	2	0	0	0
genus	Janibacter	0	2	0	0	0
genus	Kaistella	0	2	0	0	0
genus	Kribbella	0	1	0	0	0
genus	Leifsonia	0	5	0	0	0
genus	Lentzea	0	0	1	0	0
genus	Luteimicrobium	0	1	0	0	0
genus	Luteimonas	0	0	1	0	1
genus	Marisediminicola	0	0	1	0	0
genus	Marmoricola	0	0	1	0	0
genus	Massilia	0	0	11	0	0
genus	Mesorhizobium	1	8	0	0	0
genus	Methylibium	1	0	0	0	0
genus	Microbacterium	1	7	1	0	0
genus	Microcoleus	5	1	10	0	0
genus	Microlunatus	0	0	0	0	1
genus	Micromonospora	0	0	1	0	0
genus	Microterricola	0	1	2	0	0
genus	Mucilaginibacter	1	1	0	0	0
genus	Mycobacterium	1	10	0	0	0
genus	Mycolicibacterium	4	43	9	0	0
genus	Nakamurella	2	4	0	0	0
genus	Nannocystis	0	0	1	0	0
genus	Nocardioides	23	34	16	2	37
genus	Nostoc	0	1	0	4	2
genus	Ornithinimicrobium	0	0	0	0	1
genus	Oscillatoria	1	1	2	0	0
genus	Pedobacter	0	1	3	0	0
genus	Pedococcus	0	1	0	0	0
genus	Phenylobacterium	0	0	0	1	0
genus	Plantibacter	0	3	0	0	0
genus	Polaromonas	0	1	6	0	1
genus	Pseudomonas	0	0	0	1	0
genus	Pseudonocardia	1	2	0	0	0
genus	Rathayibacter	1	5	0	0	0
genus	Rhodanobacter	1	2	0	0	0
genus	Rhodococcus	4	12	0	0	0
genus	Rhodopseudomonas	1	0	0	0	0
genus	Roseomonas	0	3	0	0	2
genus	Rubrivivax	0	0	0	0	1
genus	Salmonella	0	0	1	0	0
genus	Sphaerotilus	0	0	0	0	1
genus	Sphingobium	0	0	0	1	1
genus	Sphingomicrobium	0	1	0	0	0
genus	Sphingomonas	5	7	5	7	8
genus	Spirosoma	2	3	1	1	2
genus	Stigmatella	0	0	0	0	1
genus	Tsukamurella	0	1	0	0	0
genus	Tsuneonella	0	1	0	0	0
genus	Variovorax	0	1	1	1	0
species	Aeromicrobium chenweiae	1	0	0	0	0
species	Aeromicrobium yanjiei	1	1	0	0	0
species	Allobranchiibius sp. GilTou73	7	8	2	0	0
species	Arthrobacter dokdonellae	0	1	0	0	0
species	Brevundimonas naejangsanensis	0	0	0	2	0
species	Brevundimonas subvibrioides	0	0	1	0	0
species	Caulobacter soli	2	0	0	0	0
species	Chamaesiphon minutus	0	0	2	0	0
species	Deinococcus sp. AJ005	0	1	0	0	2
species	Diaminobutyricimonas sp. LJ205	0	0	1	0	0
species	Dietzia kunjamensis	1	1	0	0	0
species	Frondihabitans sp. 762G35	0	4	0	0	0
species	Glaciihabitans sp. INWT7	1	0	0	0	0
species	Gordonia sp. PP30	0	0	0	0	1
species	Hymenobacter monticola	0	0	0	0	2
species	Hymenobacter nivis	2	1	0	0	0
species	Hymenobacter psoromatis	0	4	0	0	0
species	Hymenobacter sedentarius	0	0	1	0	0
species	Hymenobacter sp. 5317J-9	0	1	3	0	3
species	Hymenobacter sp. BRD128	0	1	0	0	0
species	Hymenobacter sp. BRD67	0	1	0	0	0
species	Hymenobacter sp. PAMC 26628	4	1	0	1	0
species	Hymenobacter sp. PAMC 29467	0	0	0	1	0
species	Hymenobacter swuensis	0	0	0	0	1
species	Intrasporangium calvum	0	2	0	0	0
species	Kaistella jeonii	0	2	0	0	0
species	Kribbella sp. CA-293567	0	1	0	0	0
species	Leifsonia sp. PS1209	0	1	0	0	0
species	Luteimicrobium xylanilyticum	0	1	0	0	0
species	Luteimonas sp. MC1572	0	0	1	0	0
species	Marisediminicola antarctica	0	0	1	0	0
species	Marmoricola scoriae	0	0	1	0	0
species	Massilia violaceinigra	0	0	2	0	0
species	Microbacterium hominis	0	2	0	0	0
species	Microbacterium liquefaciens	0	1	0	0	0
species	Microbacterium protaetiae	0	1	0	0	0
species	Microcoleus vaginatus	5	1	10	0	0
species	Microlunatus phosphovorus	0	0	0	0	1
species	Micromonospora carbonacea	0	0	1	0	0
species	Microterricola viridarii	0	1	2	0	0
species	Mycobacterium conspicuum	0	2	0	0	0
species	Mycolicibacterium madagascariense	0	10	1	0	0
species	Mycolicibacterium poriferae	1	1	0	0	0
species	Nakamurella panacisegetis	0	1	0	0	0
species	Nannocystis sp. fl3	0	0	1	0	0
species	Nocardioides coralli	0	0	0	0	1
species	Nocardioides cynanchi	0	2	0	0	0
species	Nocardioides daphniae	1	0	0	0	0
species	Nocardioides okcheonensis	0	1	0	0	0
species	Nocardioides panacis	4	1	0	0	1
species	Nocardioides seonyuensis	1	1	2	0	4
species	Nocardioides sp. CF8	0	1	0	0	0
species	Nocardioides sp. cx-173	0	3	0	0	0
species	Nocardioides sp. S-1144	2	1	0	0	1
species	Nocardioides sp. S5	2	3	3	0	4
species	Nocardioides sp. TF02-7	0	2	0	0	0
species	Nocardioides sp. zg-1228	0	0	0	0	1
species	Nocardioides ungokensis	0	0	0	0	1
species	Nostoc edaphicum	0	0	0	0	1
species	Nostoc flagelliforme	0	0	0	1	1
species	Nostoc sp. 'Lobaria pulmonaria (5183) cyanobiont'	0	0	0	1	0
species	Nostoc sphaeroides	0	1	0	0	0
species	Ornithinimicrobium sp. HY1793	0	0	0	0	1
species	Oscillatoria nigro-viridis	1	1	2	0	0
species	Pedobacter mucosus	0	1	0	0	0
species	Pedobacter sp. SL55	0	0	3	0	0
species	Pedococcus dokdonensis	0	1	0	0	0
species	Phenylobacterium parvum	0	0	0	1	0
species	Plantibacter sp. PA-3-X8	0	3	0	0	0
species	Polaromonas naphthalenivorans	0	0	2	0	0
species	Polaromonas sp. JS666	0	0	2	0	0
species	Rhodanobacter sp. FDAARGOS 1247	0	1	0	0	0
species	Rhodococcus sp. 75	0	10	0	0	0
species	Rhodopseudomonas palustris	1	0	0	0	0
species	Roseomonas cervicalis	0	1	0	0	0
species	Roseomonas sp. S08	0	1	0	0	0
species	Rubrivivax gelatinosus	0	0	0	0	1
species	Sphaerotilus sulfidivorans	0	0	0	0	1
species	Sphingobium sp. SCG-1	0	0	0	0	1
species	Sphingomicrobium flavum	0	1	0	0	0
species	Sphingomonas lutea	0	0	0	0	1
species	Sphingomonas sp. AAP5	0	1	0	0	0
species	Sphingomonas sp. HMP9	0	2	0	0	0
species	Sphingomonas sp. PAMC26645	0	1	0	0	0
species	Sphingomonas sp. S1-29	0	0	0	1	0
species	Spirosoma pollinicola	2	2	0	0	0
species	Spirosoma taeanense	0	0	0	0	1
species	Stigmatella aurantiaca	0	0	0	0	1
species	Tsuneonella dongtanensis	0	1	0	0	0

## Sheet: Table S4
Table S4. List of the taxa associated with antifreeze proteins (Afp) recorded in the Antarctic biocrusts.
Rank	Taxa	Number of reads
		Amu8	Amu14	Lang37	Skar18	Syo6
unclassified	Unknown	44	18	46	6	37
superkingdom	Bacteria	4	3	2	0	0
phylum	Actinomycetota	2	3	2	0	0
class	Actinomycetes	2	3	2	0	0

## Sheet: Table S5
Table S5. BLAST top hit with similarity (%) of the sequences assigned as cold-shock proteins (Csp), cold-shock domain (CsdA) and antifreeze proteins (AFP) in the Antarctic biocrusts.
Csp			CsdA			AFP
Sequence Name	Blast Top Hit Taxonomy Name	Blast Top Hit Similarity	Sequence Name	Blast Top Hit Taxonomy Name	Blast Top Hit Similarity	Sequence Name	Blast Top Hit Taxonomy Name	Blast Top Hit Similarity
Amu8_213	Bacillus cereus	0.825	Amu8_4659972	Sclerotinia sclerotiorum 1980 UF-70	0.6829	Amu8_3944462	Flammulina populicola	0.6692
Amu8_6631544	Sinorhizobium fredii NGR234	0.806	Amu8_179628	Mycobacterium tuberculosis CDC1551	0.8293	Amu8_4313536	Typhula ishikariensis	0.6667
Amu8_5557342	Bordetella pertussis Tohama I	0.75	Amu8_538907	Mycobacterium tuberculosis CDC1551	0.758	Amu8_6824775	Flavobacterium frigoris PS1	0.5798
Amu8_4482602	Staphylococcus aureus RF122	0.7231	Amu8_8246041	Buchnera aphidicola str. APS (Acyrthosiphon pisum)	0.4686	Amu8_8262850	Nostoc sp. HG1	0.6667
Amu8_2153580	Sinorhizobium fredii NGR234	0.7692	Amu8_360653	Haemophilus influenzae Rd KW20	0.6533	Amu8_7726137	Flavobacterium frigoris PS1	0.7442
Amu8_182284	Sinorhizobium fredii NGR234	0.8235	Amu8_7530206	Mycobacterium tuberculosis CDC1551	0.7949	Amu8_5583912	Shewanella frigidimarina NCIMB 400	0.5897
Amu8_183689	Salmonella enterica subsp. enterica serovar Typhi	0.8	Amu8_6455249	Synechocystis sp. PCC 6803 substr. Kazusa	0.7312	Amu8_1281636	Nostoc sp. HG1	0.6632
Amu8_3590691	Sinorhizobium fredii NGR234	0.8088	Amu8_1796519	Streptococcus pneumoniae R6	0.7778	Amu8_6302054	Nostoc sp. HG1	0.6779
Amu8_903087	Escherichia coli CFT073	0.9189	Amu8_3408421	Escherichia coli K-12	0.6837	Amu8_3969387	Nostoc sp. HG1	0.7047
Amu8_5922525	Vibrio cholerae O1 biovar El Tor str. N16961	0.6923	Amu8_2873088	Synechocystis sp. PCC 6803 substr. Kazusa	0.7403	Amu8_5946264	Flavobacterium frigoris PS1	0.6731
Amu8_5205823	Sinorhizobium fredii NGR234	0.8382	Amu8_901245	Escherichia coli K-12	0.6923	Amu8_3442414	Nostoc sp. HG1	0.731
Amu8_2518132	Sinorhizobium fredii NGR234	0.7463	Amu8_2335671	Mycobacterium tuberculosis CDC1551	0.7363	Amu8_3624790	Shewanella frigidimarina NCIMB 400	0.7778
Amu8_6639252	Streptomyces coelicolor A3(2)	0.7903	Amu8_7532966	Escherichia coli K-12	0.8182	Amu8_7036270	Flavobacterium frigoris PS1	0.7049
Amu8_6461517	Escherichia coli CFT073	0.8421	Amu8_365380	Mycobacterium tuberculosis CDC1551	0.7917	Amu8_6860743	Nostoc sp. HG1	0.6968
Amu8_6821471	Sinorhizobium fredii NGR234	0.8507	Amu8_2516998	Klebsiella pneumoniae	0.6234	Amu8_5609329	Nostoc sp. HG1	0.7387
Amu8_6462700	Staphylococcus haemolyticus JCSC1435	0.8254	Amu8_3591895	Klebsiella pneumoniae	0.6818	Amu8_5610932	Nostoc sp. HG1	0.6425
Amu8_1622577	Streptomyces coelicolor A3(2)	0.7612	Amu8_5922847	Oryza sativa Japonica Group	0.6237	Amu8_1309438	Typhula ishikariensis	0.6774
Amu8_6286322	Sinorhizobium fredii NGR234	0.806	Amu8_546270	Mycobacterium tuberculosis CDC1551	0.7036	Amu8_5975851	Nostoc sp. HG1	0.7818
Amu8_6107647	Bacillus subtilis subsp. subtilis str. 168	0.8448	Amu8_546789	Mycobacterium tuberculosis CDC1551	0.85	Amu8_5625493	Colwellia sp.	0.5373
Amu8_4136109	Sinorhizobium fredii NGR234	0.7846	Amu8_5923504	Mycobacterium tuberculosis CDC1551	0.6429	Amu8_781745	Nostoc sp. HG1	0.7208
Amu8_3059414	Mycolicibacterium smegmatis MC2 155	0.8209	Amu8_5743932	Mycobacterium tuberculosis CDC1551	0.8313	Amu8_1685280	Nostoc sp. HG1	0.6667
Amu8_2882581	Sinorhizobium fredii NGR234	0.7273	Amu8_368001	Oryza sativa Japonica Group	0.7143	Amu8_5099643	Nostoc sp. HG1	0.7
Amu8_7003178	Bacillus anthracis	0.8197	Amu8_5744544	Haemophilus influenzae Rd KW20	0.7867	Amu8_5820291	Nostoc sp. HG1	0.7035
Amu8_8439124	Sinorhizobium fredii NGR234	0.7692	Amu8_189511	Escherichia coli K-12	0.6835	Amu8_5822078	Nostoc sp. HG1	0.7531
Amu8_3062208	Sinorhizobium fredii NGR234	0.873	Amu8_5382287	Haemophilus influenzae Rd KW20	0.533	Amu8_1528944	Nostoc sp. HG1	0.6129
Amu8_3781780	Streptomyces coelicolor A3(2)	0.7576	Amu8_369160	Escherichia coli K-12	0.6809	Amu8_630997	Colwellia sp.	0.6792
Amu8_8262298	Sinorhizobium fredii NGR234	0.8276	Amu8_1802796	Haemophilus influenzae Rd KW20	0.7414	Amu8_5126412	Flavobacterium frigoris PS1	0.7007
Amu8_4320225	Sinorhizobium fredii NGR234	0.8209	Amu8_11085	Mycobacterium tuberculosis CDC1551	0.7903	Amu8_5479203	Shewanella frigidimarina NCIMB 400	0.5833
Amu8_5217103	Stigmatella aurantiaca DW4	0.8409	Amu8_4849964	Mycobacterium tuberculosis CDC1551	0.7222	Amu8_1188108	Flammulina populicola	0.6697
Amu8_4677995	Mycolicibacterium smegmatis MC2 155	0.7612	Amu8_1444726	Buchnera aphidicola str. Sg (Schizaphis graminum)	0.6651	Amu8_3339801	Nostoc sp. HG1	0.691
Amu8_1992996	Shewanella violacea DSS12	0.8154	Amu8_3237063	Buchnera aphidicola str. Bp (Baizongia pistaciae)	0.7609	Amu8_7642780	Nostoc sp. HG1	0.6985
Amu8_5756436	Bacillus subtilis subsp. subtilis str. 168	0.8	Amu8_5568209	Mycobacterium tuberculosis CDC1551	0.8077	Amu8_7474828	Typhula ishikariensis	0.6204
Amu8_6472881	Streptomyces clavuligerus	0.8333	Amu8_4670486	Synechocystis sp. PCC 6803 substr. Kazusa	0.8476	Amu8_5496856	Nostoc sp. HG1	0.7778
Amu8_1276661	Arthrobacter globiformis	0.7719	Amu8_1446434	Mycobacterium tuberculosis CDC1551	0.7763	Amu8_3887102	Typhula ishikariensis	0.8409
Amu8_6474205	Escherichia coli CFT073	0.8966	Amu8_4314912	Mycobacterium tuberculosis CDC1551	0.7328	Amu8_4615566	Nostoc sp. HG1	0.7172
Amu8_3248113	Streptomyces clavuligerus	0.8913	Amu8_1446659	Mycobacterium tuberculosis CDC1551	0.7784	Amu8_8571686	Nostoc sp. HG1	0.6928
Amu8_4681544	Sinorhizobium fredii NGR234	0.8788	Amu8_2880858	Mycobacterium tuberculosis CDC1551	0.8205	Amu8_3729794	Typhula ishikariensis	0.655
Amu8_2715733	Sinorhizobium fredii NGR234	0.8235	Amu8_1625842	Haemophilus influenzae Rd KW20	0.709	Amu8_6766639	Typhula ishikariensis	0.6438
Amu8_4147024	Shewanella violacea DSS12	0.8056	Amu8_6825760	Mycobacterium tuberculosis CDC1551	0.6667	Amu8_325248	Flammulina populicola	0.6468
Amu8_4864166	Bacillus subtilis subsp. subtilis str. 168	0.6212	Amu8_911087	Nostoc sp. PCC 7120 = FACHB-418	0.9361	Amu8_6079990	Nostoc sp. HG1	0.6731
Amu8_206628	Sinorhizobium fredii NGR234	0.8594	Amu8_6647466	Mycobacterium tuberculosis CDC1551	0.8293	Amu8_4648809	Shewanella frigidimarina NCIMB 400	0.7368
Amu8_1999261	Sinorhizobium fredii NGR234	0.7143	Amu8_8440409	Mycobacterium tuberculosis CDC1551	0.7361	Amu8_5003531	Shewanella frigidimarina NCIMB 400	0.7164
Amu8_6658827	Streptomyces coelicolor A3(2)	0.8182	Amu8_1093280	Escherichia coli K-12	0.6528	Amu8_5006225	Nostoc sp. HG1	0.6154
Amu8_388696	Salmonella enterica subsp. enterica serovar Typhi	0.7606	Amu8_5215033	Mycobacterium tuberculosis CDC1551	0.8333	Amu8_7326048	Nostoc sp. HG1	0.7025
Amu8_6304043	Sinorhizobium fredii NGR234	0.8088	Amu8_377806	Oryza sativa Japonica Group	0.6716	Amu8_5552260	Nostoc sp. HG1	0.7094
Amu8_212056	Sinorhizobium fredii NGR234	0.8182	Amu8_8262324	Mycobacterium tuberculosis CDC1551	0.8028	Amu8_6808336	Nostoc sp. HG1	0.6515
Amu8_3796643	Shewanella violacea DSS12	0.7761	Amu8_6828959	Haemophilus influenzae Rd KW20	0.4965	Amu8_7879867	Nostoc sp. HG1	0.7674
Amu8_5949236	Escherichia coli K-12	0.5184	Amu8_6649594	Neurospora crassa OR74A	0.7195	Amu8_3584394	Colwellia sp.	0.7545
Amu8_4157015	Lactiplantibacillus plantarum WCFS1	0.8154	Amu8_5389739	Mycobacterium tuberculosis CDC1551	0.9333	Amu14_2363202	Nostoc sp. HG1	0.6751
Amu8_3077807	Streptomyces davaonensis JCM 4913	0.5362	Amu8_7187000	Staphylococcus saprophyticus subsp. saprophyticus ATCC 15305 = NCTC 7292	0.6706	Amu14_325521	Nostoc sp. HG1	0.6968
Amu8_3619438	Salmonella enterica subsp. enterica serovar Typhi	0.8	Amu8_3063594	Escherichia coli K-12	0.7396	Amu14_3480251	Nostoc sp. HG1	0.6983
Amu8_928871	Salmonella enterica subsp. enterica serovar Typhi	0.7538	Amu8_2171243	Escherichia coli K-12	0.6602	Amu14_4587811	Nostoc sp. HG1	0.6897
Amu8_8278881	Arthrobacter globiformis	0.6825	Amu8_8263615	Escherichia coli K-12	0.6316	Amu14_1133191	Nostoc sp. HG1	0.6699
Amu8_1644463	Staphylococcus aureus RF122	0.7377	Amu8_5216630	Escherichia coli K-12	0.6888	Amu14_7436821	Nostoc sp. HG1	0.6591
Amu8_6131405	Sinorhizobium fredii NGR234	0.7794	Amu8_914734	Haemophilus influenzae Rd KW20	0.6567	Amu14_1770471	Nostoc sp. HG1	0.7615
Amu8_6132968	Sinorhizobium fredii NGR234	0.8806	Amu8_8446497	Bacillus subtilis subsp. subtilis str. 168	0.6164	Amu14_3669814	Shewanella frigidimarina NCIMB 400	0.6557
Amu8_6487858	Arthrobacter globiformis	0.5873	Amu8_3786875	Mycobacterium tuberculosis CDC1551	0.7286	Amu14_683559	Nostoc sp. HG1	0.7238
Amu8_933053	Salmonella enterica subsp. enterica serovar Typhi	0.8154	Amu8_4504040	Escherichia coli K-12	0.7797	Amu14_3689110	Typhula ishikariensis	0.7302
Amu8_1293678	Sinorhizobium fredii NGR234	0.8654	Amu8_2352181	Buchnera aphidicola str. Sg (Schizaphis graminum)	0.8333	Amu14_3059387	Nostoc sp. HG1	0.7642
Amu8_2013316	Streptomyces coelicolor A3(2)	0.7812	Amu8_4860932	Escherichia coli O157:H7	0.7117	Amu14_5896451	Nostoc sp. HG1	0.7387
Amu8_1118418	Lactiplantibacillus plantarum WCFS1	0.8462	Amu8_4325284	Mycobacterium tuberculosis CDC1551	0.9155	Amu14_4483241	Flavobacterium frigoris PS1	0.8884
Amu8_4701097	Sinorhizobium fredii NGR234	0.8372	Amu8_2533953	Mycobacterium tuberculosis CDC1551	0.832	Amu14_3700980	Nostoc sp. HG1	0.7384
Amu8_2372458	Shewanella violacea DSS12	0.7761	Amu8_3609180	Mycobacterium tuberculosis CDC1551	0.7577	Amu14_6850271	Nostoc sp. HG1	0.6157
Amu8_6316630	Sinorhizobium fredii NGR234	0.8833	Amu8_1635763	Mycobacterium tuberculosis CDC1551	0.6632	Amu14_4965961	Nostoc sp. HG1	0.6649
Amu8_7212824	Streptomyces coelicolor A3(2)	0.7273	Amu8_920805	Escherichia coli CFT073	0.6476	Amu14_565488	Nostoc sp. HG1	0.7586
Amu8_7930474	Staphylococcus haemolyticus JCSC1435	0.8333	Amu8_3251166	Aspergillus fischeri NRRL 181	0.7534	Amu14_1832872	Nostoc sp. HG1	0.676
Amu8_3271636	Bacillus anthracis	0.8154	Amu8_2180135	Mycobacterium tuberculosis CDC1551	0.6981	Amu14_5014291	Nostoc sp. HG1	0.7379
Amu8_1483310	Salmonella enterica subsp. enterica serovar Typhi	0.8226	Amu8_3791690	Escherichia coli K-12	0.6667	Amu14_4233922	Flavobacterium frigoris PS1	0.8734
Amu8_1844489	Buchnera aphidicola str. Bp (Baizongia pistaciae)	0.6552	Amu8_566335	Haemophilus influenzae Rd KW20	0.7714	Amu14_2350688	Nostoc sp. HG1	0.6384
Amu8_4354013	Arthrobacter globiformis	0.791	Amu8_3252898	Klebsiella pneumoniae	0.7188	Lang37_1187254	Leucosporidium sp. AY30	0.664
Amu8_2381678	Salmonella enterica subsp. enterica serovar Typhi	0.7538	Amu8_1462889	Escherichia coli O157:H7	0.7222	Lang37_3554920	Typhula ishikariensis	0.6279
Amu8_6503430	Streptomyces coelicolor A3(2)	0.7727	Amu8_2537516	Escherichia coli K-12	0.64	Lang37_1976809	Flavobacterium frigoris PS1	0.7625
Amu8_7221630	Sinorhizobium fredii NGR234	0.8358	Amu8_6659777	Mycobacterium tuberculosis CDC1551	0.75	Lang37_2640774	Typhula ishikariensis	0.6939
Amu8_2206525	Streptomyces clavuligerus	0.8438	Amu8_208936	Escherichia coli K-12	0.7619	Lang37_143453	Typhula ishikariensis	0.6435
Amu8_417004	Sinorhizobium fredii NGR234	0.8163	Amu8_3613797	Mycobacterium tuberculosis CDC1551	0.8889	Lang37_2772843	Nostoc sp. HG1	0.6482
Amu8_8122338	Sinorhizobium fredii NGR234	0.8421	Amu8_1105689	Buchnera aphidicola str. Sg (Schizaphis graminum)	0.75	Lang37_2119148	Nostoc sp. HG1	0.6607
Amu8_952055	Geobacillus stearothermophilus	0.8594	Amu8_6661572	Mycobacterium tuberculosis CDC1551	0.9237	Lang37_2645115	Typhula ishikariensis	0.6104
Amu8_1493902	Streptomyces coelicolor A3(2)	0.8308	Amu8_1824328	Escherichia coli K-12	0.7882	Lang37_3173115	Typhula ishikariensis	0.6552
Amu8_7766677	Sinorhizobium fredii NGR234	0.8525	Amu8_8095773	Escherichia coli K-12	0.6733	Lang37_1595448	Flavobacterium frigoris PS1	0.7355
Amu8_1141200	Nicotiana sylvestris	0.7843	Amu8_8095904	Buchnera aphidicola str. APS (Acyrthosiphon pisum)	0.6534	Lang37_5808796	Leucosporidium sp. AY30	0.6897
Amu8_5261075	Streptomyces clavuligerus	0.6792	Amu8_2361070	Klebsiella pneumoniae	0.7867	Lang37_2260035	Typhula ishikariensis	0.6867
Amu8_4188759	Streptomyces clavuligerus	0.8684	Amu8_3972768	Mycobacterium tuberculosis CDC1551	0.7571	Lang37_4891823	Flammulina populicola	0.7143
Amu8_2393905	Arthrobacter globiformis	0.6866	Amu8_2724629	Haemophilus influenzae Rd KW20	0.6986	Lang37_3185173	Flavobacterium frigoris PS1	0.8351
Amu8_7232677	Mycolicibacterium smegmatis MC2 155	0.8	Amu8_7919102	Geobacillus kaustophilus HTA426	0.6074	Lang37_3058365	Flavobacterium frigoris PS1	0.7867
Amu8_6516359	Arthrobacter globiformis	0.6716	Amu8_8097839	Mycobacterium tuberculosis CDC1551	0.8028	Lang37_3449471	Colwellia sp.	0.6437
Amu8_4723106	Mycolicibacterium smegmatis MC2 155	0.8507	Amu8_5053863	Mycobacterium tuberculosis CDC1551	0.8734	Lang37_6083249	Typhula ishikariensis	0.806
Amu8_8133086	Sinorhizobium fredii NGR234	0.7805	Amu8_1828958	Mycobacterium tuberculosis CDC1551	0.8394	Lang37_1613900	Flavobacterium frigoris PS1	0.6806
Amu8_4006799	Sinorhizobium fredii NGR234	0.8372	Amu8_1470317	Mycobacterium tuberculosis CDC1551	0.8359	Lang37_5432241	Leucosporidium sp. AY30	0.7424
Amu8_72560	Staphylococcus haemolyticus JCSC1435	0.8182	Amu8_4339173	Mycobacterium tuberculosis CDC1551	0.8246	Lang37_4118009	Nostoc sp. HG1	0.6022
Amu8_4726493	Sinorhizobium fredii NGR234	0.7612	Amu8_1291813	Buchnera aphidicola str. APS (Acyrthosiphon pisum)	0.6211	Lang37_438745	Flavobacterium frigoris PS1	0.7157
Amu8_3657893	Sinorhizobium fredii NGR234	0.7692	Amu8_37977	Ustilago maydis 521	0.585	Lang37_2017875	Nostoc sp. HG1	0.7542
Amu8_3657996	Sinorhizobium fredii NGR234	0.88	Amu8_3081677	Mycobacterium tuberculosis CDC1551	0.6783	Lang37_4778523	Nostoc sp. HG1	0.6173
Amu8_7956572	Lactiplantibacillus plantarum WCFS1	0.7727	Amu8_3623824	Escherichia coli K-12	0.8267	Lang37_3206083	Flavobacterium frigoris PS1	0.7388
Amu8_5992165	Sinorhizobium fredii NGR234	0.8163	Amu8_2190863	Escherichia coli K-12	0.7161	Lang37_715997	Typhula ishikariensis	0.6879
Amu8_3477044	Sinorhizobium fredii NGR234	0.8676	Amu8_1116743	Escherichia coli K-12	0.6923	Lang37_982397	Nostoc sp. HG1	0.7191
Amu8_4011906	Streptomyces coelicolor A3(2)	0.7222	Amu8_7208343	Escherichia coli K-12	0.7077	Lang37_2160991	Flavobacterium frigoris PS1	0.6844
Amu8_8502901	Sinorhizobium fredii NGR234	0.8209	Amu8_8105332	Escherichia coli K-12	0.7411	Lang37_6111102	Flavobacterium frigoris PS1	0.7886
Amu8_5450029	Sinorhizobium meliloti 1021	0.8077	Amu8_3084646	Aromatoleum evansii	0.8056	Lang37_5586937	Typhula ishikariensis	0.6645
Amu8_258732	Arthrobacter globiformis	0.8667	Amu8_5412059	Synechocystis sp. PCC 6803 substr. Kazusa	0.6514	Lang37_5982634	Flammulina populicola	0.6774
Amu8_6354438	Nicotiana sylvestris	0.8158	Amu8_7391472	Mycobacterium tuberculosis CDC1551	0.9	Lang37_2824156	Flavobacterium frigoris PS1	0.729
Amu8_7432785	Arthrobacter globiformis	0.8197	Amu8_5243095	Helicobacter pylori B128	0.6207	Lang37_1250009	Nostoc sp. HG1	0.6635
Amu8_2776701	Staphylococcus saprophyticus subsp. saprophyticus ATCC 15305 = NCTC 7292	0.6269	Amu8_938517	Mycobacterium tuberculosis CDC1551	0.8	Lang37_3227996	Typhula ishikariensis	0.7377
Amu8_7436911	Bacillus anthracis	0.8298	Amu8_1652716	Escherichia coli K-12	0.7606	Lang37_4149925	Flavobacterium frigoris PS1	0.7867
Amu8_6178698	Salmonella enterica subsp. enterica serovar Typhi	0.8085	Amu8_1299797	Listeria monocytogenes EGD-e	0.6453	Lang37_343843	Typhula ishikariensis	0.6831
Amu8_4209383	Sinorhizobium meliloti 1021	0.8529	Amu8_2738096	Buchnera aphidicola str. Bp (Baizongia pistaciae)	0.766	Lang37_5340781	Nostoc sp. HG1	0.7186
Amu8_5112365	Sinorhizobium fredii NGR234	0.8154	Amu8_8471966	Synechocystis sp. PCC 6803 substr. Kazusa	0.7766	Lang37_215298	Shewanella frigidimarina NCIMB 400	0.5663
Amu8_8519777	Stigmatella aurantiaca DW4	0.806	Amu8_759975	Escherichia coli K-12	0.6947	Lang37_2708281	Typhula ishikariensis	0.6402
Amu8_1526343	Mycobacterium tuberculosis CDC1551	0.6503	Amu8_46856	Mycobacterium tuberculosis CDC1551	0.7419	Lang37_4298011	Colwellia sp.	0.6322
Amu8_7444618	Bacillus subtilis subsp. subtilis str. 168	0.9286	Amu8_46867	Synechocystis sp. PCC 6803 substr. Kazusa	0.8108	Lang37_3136239	Typhula ishikariensis	0.7028
Amu8_7972742	Pseudomonas aeruginosa PAO1	0.6765	Amu8_1842413	Bacillus subtilis subsp. subtilis str. 168	0.5755	Lang37_2723257	Sinorhizobium meliloti	0.484
Amu8_95738	Streptomyces clavuligerus	0.8333	Amu8_6320560	Mycobacterium tuberculosis CDC1551	0.7	Lang37_3533296	Shewanella frigidimarina NCIMB 400	0.5274
Amu8_4395125	Sinorhizobium fredii NGR234	0.9524	Amu8_7934177	Escherichia coli CFT073	0.72	Lang37_905534	Nostoc sp. HG1	0.6789
Amu8_5833827	Micrococcus luteus NCTC 2665	0.7541	Amu8_5248443	Escherichia coli K-12	0.6463	Lang37_5895354	Shewanella frigidimarina NCIMB 400	0.6292
Amu8_8527009	Listeria innocua Clip11262	0.8889	Amu8_2919240	Oryza sativa Japonica Group	0.6545	Lang37_5103813	Flavobacterium frigoris PS1	0.8384
Amu8_3136402	Streptococcus pyogenes MGAS315	0.9	Amu8_2560198	Mycobacterium tuberculosis CDC1551	0.8356	Lang37_3812428	Flammulina populicola	0.7108
Amu8_6908670	Micrococcus luteus NCTC 2665	0.7097	Amu8_233418	Buchnera aphidicola str. Sg (Schizaphis graminum)	0.6739	Lang37_1704429	Typhula ishikariensis	0.6932
Amu8_7091632	Bacillus subtilis subsp. subtilis str. 168	0.8333	Amu8_6325649	Escherichia coli K-12	0.5753	Lang37_1050835	Nostoc sp. HG1	0.633
Amu8_6373681	Escherichia coli CFT073	0.9038	Amu8_2745364	Mycobacterium tuberculosis CDC1551	0.7164	Skar18_1871129	Nostoc sp. HG1	0.7163
Amu8_3685584	Sinorhizobium fredii NGR234	0.8413	Amu8_7043491	Escherichia coli K-12	0.6629	Skar18_5636249	Nostoc sp. HG1	0.6522
Amu8_3860892	Sinorhizobium fredii NGR234	0.8246	Amu8_3638095	Mycobacterium tuberculosis CDC1551	0.7072	Skar18_3058731	Nostoc sp. HG1	0.6636
Amu8_5662122	Stigmatella aurantiaca DW4	0.8095	Amu8_2562621	Escherichia coli O157:H7	0.7439	Skar18_2826362	Leucosporidium sp. AY30	0.8103
Amu8_3330471	Sinorhizobium fredii NGR234	0.7692	Amu8_6327725	Mycobacterium tuberculosis CDC1551	0.9181	Skar18_4018036	Flavobacterium frigoris PS1	0.6855
Amu8_635700	Sinorhizobium fredii NGR234	0.7206	Amu8_7405207	Klebsiella pneumoniae	0.7077	Skar18_774768	Flavobacterium frigoris PS1	0.6709
Amu8_6556321	Sinorhizobium fredii NGR234	0.7941	Amu8_5425575	Klebsiella pneumoniae	0.5403	Syo6_2975942	Nostoc sp. HG1	0.6195
Amu8_3864657	Shewanella violacea DSS12	0.7222	Amu8_6151831	Mycobacterium tuberculosis CDC1551	0.7108	Syo6_7115090	Flavobacterium frigoris PS1	0.7586
Amu8_3865437	Streptomyces clavuligerus	0.8727	Amu8_1134094	Klebsiella pneumoniae	0.8364	Syo6_7281336	Nostoc sp. HG1	0.6849
Amu8_8535003	Listeria innocua Clip11262	0.8833	Amu8_238486	Buchnera aphidicola str. Sg (Schizaphis graminum)	0.5977	Syo6_2003493	Nostoc sp. HG1	0.6013
Amu8_3865452	Streptomyces clavuligerus	0.8727	Amu8_7762882	Helicobacter pylori 26695	0.82	Syo6_3337294	Shewanella frigidimarina NCIMB 400	0.6264
Amu8_8535722	Escherichia coli CFT073	0.6885	Amu8_6507227	Buchnera aphidicola str. Bp (Baizongia pistaciae)	0.7091	Syo6_1850180	Typhula ishikariensis	0.7557
Amu8_1362962	Salmonella enterica subsp. enterica serovar Typhi	0.7846	Amu8_951143	Escherichia coli CFT073	0.7047	Syo6_4001273	Flavobacterium frigoris PS1	0.7857
Amu8_814690	Mycolicibacterium smegmatis MC2 155	0.7313	Amu8_6687080	Escherichia coli K-12	0.7241	Syo6_2519432	Flavobacterium frigoris PS1	0.7895
Amu8_2618543	Salmonella enterica subsp. enterica serovar Typhi	0.7846	Amu8_5795239	Mycobacterium tuberculosis CDC1551	0.6395	Syo6_3191840	Flammulina populicola	0.6623
Amu8_4409406	Sinorhizobium fredii NGR234	0.7463	Amu8_4543023	Mycobacterium tuberculosis CDC1551	0.726	Syo6_1540615	Nostoc sp. HG1	0.6463
Amu8_4763051	Pseudomonas aeruginosa PAO1	0.9333	Amu8_3461570	Buchnera aphidicola str. APS (Acyrthosiphon pisum)	0.7059	Syo6_543126	Nostoc sp. HG1	0.6866
Amu8_6922286	Streptomyces clavuligerus	0.8305	Amu8_1666690	Klebsiella pneumoniae	0.6458	Syo6_7489081	Typhula ishikariensis	0.6618
Amu8_1192570	Vibrio cholerae O1 biovar El Tor str. N16961	0.6769	Amu8_8123939	Haemophilus influenzae Rd KW20	0.75	Syo6_1225711	Nostoc sp. HG1	0.6863
Amu8_6736191	Streptomyces coelicolor A3(2)	0.7812	Amu8_6688288	Mycobacterium tuberculosis CDC1551	0.8425	Syo6_1713057	Nostoc sp. HG1	0.6158
Amu8_2809334	Sinorhizobium fredii NGR234	0.7692	Amu8_7765000	Limosilactobacillus reuteri	0.6849	Syo6_2540185	Typhula ishikariensis	0.6286
Amu8_4049347	Arthrobacter globiformis	0.8246	Amu8_1139142	Synechocystis sp. PCC 6803 substr. Kazusa	0.7328	Syo6_2878112	Flammulina populicola	0.5978
Amu8_6739427	Sinorhizobium fredii NGR234	0.7805	Amu8_7412151	Mycobacterium tuberculosis CDC1551	0.7888	Syo6_1229982	Flavobacterium frigoris PS1	0.6766
Amu8_6568997	Sinorhizobium meliloti 1021	0.8116	Amu8_3288180	Buchnera aphidicola str. Bp (Baizongia pistaciae)	0.6979	Syo6_1233747	Flavobacterium frigoris PS1	0.5667
Amu8_2269176	Arthrobacter globiformis	0.8657	Amu8_2036487	Xanthomonas campestris pv. campestris str. ATCC 33913	0.5591	Syo6_1568237	Typhula ishikariensis	0.6595
Amu8_4953490	Shewanella violacea DSS12	0.6765	Amu8_3104356	Mycobacterium tuberculosis CDC1551	0.8222	Syo6_2398922	Colwellia sp.	0.6923
Amu8_4767686	Streptomyces coelicolor A3(2)	0.5965	Amu8_957625	Synechocystis sp. PCC 6803 substr. Kazusa	0.7164	Syo6_6525256	Flammulina populicola	0.716
Amu8_2269524	Arthrobacter globiformis	0.6567	Amu8_3825061	Mycobacterium tuberculosis CDC1551	0.7853	Syo6_6036278	Flavobacterium frigoris PS1	0.6607
Amu8_2269691	Escherichia coli CFT073	0.8444	Amu8_4188114	Escherichia coli K-12	0.7191	Syo6_4064175	Flavobacterium frigoris PS1	0.7667
Amu8_7473009	Mycolicibacterium smegmatis MC2 155	0.8519	Amu8_4188452	Escherichia coli K-12	0.8077	Syo6_426908	Nostoc sp. HG1	0.7107
Amu8_1554593	Methanocaldococcus jannaschii DSM 2661	0.5698	Amu8_6160000	Mycobacterium tuberculosis CDC1551	0.7045	Syo6_2576298	Flammulina populicola	0.626
Amu8_6573071	Sinorhizobium fredii NGR234	0.8	Amu8_3291706	Mycobacterium tuberculosis CDC1551	0.7195	Syo6_2753214	Nostoc sp. HG1	0.6549
Amu8_8189820	Sinorhizobium fredii NGR234	0.8088	Amu8_8312139	Mycobacterium tuberculosis CDC1551	0.8014	Syo6_1283112	Typhula ishikariensis	0.8551
Amu8_3350961	Streptomyces coelicolor A3(2)	0.8182	Amu8_8131391	Thermoplasma volcanium GSS1	0.5293	Syo6_4908464	Nostoc sp. HG1	0.7163
Amu8_5686443	Streptomyces coelicolor A3(2)	0.7656	Amu8_69832	Escherichia coli K-12	0.732	Syo6_2108855	Flavobacterium frigoris PS1	0.6914
Amu8_1558659	Salmonella enterica subsp. enterica serovar Typhi	0.7846	Amu8_5804312	Escherichia coli O157:H7	0.7121	Syo6_1127072	Leucosporidium sp. AY30	0.7538
Amu8_2630481	Sinorhizobium meliloti 1021	0.8788	Amu8_5089023	Mycobacterium tuberculosis CDC1551	0.92	Syo6_6923069	Flavobacterium frigoris PS1	0.7812
Amu8_1382978	Bacillus cereus	0.86	Amu8_962863	Arabidopsis thaliana	0.6	Syo6_3598475	Typhula ishikariensis	0.7222
Amu8_654820	Streptomyces coelicolor A3(2)	0.791	Amu8_4904767	Escherichia coli K-12	0.7176	Syo6_2957103	Typhula ishikariensis	0.6892
Amu8_7822447	Bacillus subtilis subsp. subtilis str. 168	0.8421	Amu8_4006775	Mycobacterium tuberculosis CDC1551	0.6809	Syo6_2288517	Typhula ishikariensis	0.8125
Amu8_4775334	Arthrobacter globiformis	0.6716	Amu8_6697430	Bacillus subtilis subsp. subtilis str. 168	0.5576	Syo6_7263596	Colwellia sp.	0.6825
Amu8_835475	Sinorhizobium fredii NGR234	0.88	Amu8_6164690	Mycobacterium tuberculosis CDC1551	0.8274	Syo6_1796379	Nostoc sp. HG1	0.7186
Amu8_3524032	Sinorhizobium fredii NGR234	0.7612	Amu8_2399175	Mycobacterium tuberculosis CDC1551	0.9136	Syo6_6276759	Leucosporidium sp. AY30	0.7333
Amu8_2634607	Salmonella enterica subsp. enterica serovar Typhimurium str. SL1344	0.8361	Amu8_1862535	Bacillus cereus ATCC 14579	0.725
Amu8_3162360	Sinorhizobium fredii NGR234	0.8235	Amu8_7598524	Mycobacterium tuberculosis CDC1551	0.8866
Amu8_6582825	Rickettsia bellii RML369-C	0.7636	Amu8_3830939	Escherichia coli K-12	0.7129
Amu8_3003201	Escherichia coli CFT073	0.8308	Amu8_1863377	Escherichia coli K-12	0.6233
Amu8_4970186	Sinorhizobium fredii NGR234	0.791	Amu8_7423396	Mycobacterium tuberculosis CDC1551	0.7794
Amu8_4428564	Stigmatella aurantiaca DW4	0.8	Amu8_608077	Mycobacterium tuberculosis CDC1551	0.8615
Amu8_7830139	Sinorhizobium fredii NGR234	0.7612	Amu8_7237768	Mycobacterium tuberculosis CDC1551	0.8077
Amu8_3719444	Sinorhizobium fredii NGR234	0.806	Amu8_6882102	Mycobacterium tuberculosis CDC1551	0.8218
Amu8_6054953	Sinorhizobium fredii NGR234	0.8676	Amu8_2766230	Mycobacterium tuberculosis CDC1551	0.805
Amu8_7132186	Thermotoga maritima MSB8	0.6875	Amu8_4197113	Mycobacterium tuberculosis CDC1551	0.6833
Amu8_5702619	Streptomyces clavuligerus	0.8333	Amu8_3660019	Limosilactobacillus reuteri	0.8293
Amu8_6591450	Pseudomonas aeruginosa PAO1	0.9394	Amu8_2767972	Klebsiella pneumoniae	0.6479
Amu8_3534588	Sinorhizobium fredii NGR234	0.7538	Amu8_2585266	Mycobacterium tuberculosis CDC1551	0.7424
Amu8_1749024	Stigmatella aurantiaca DW4	0.8636	Amu8_786349	Escherichia coli K-12	0.8113
Amu8_7496809	Sinorhizobium fredii NGR234	0.791	Amu8_1153868	Escherichia coli K-12	0.6319
Amu8_668921	Arthrobacter globiformis	0.5714	Amu8_6527060	Klebsiella pneumoniae	0.6356
Amu8_8019068	Micrococcus luteus NCTC 2665	0.7463	Amu8_7778305	Mycobacterium tuberculosis CDC1551	0.7945
Amu8_671563	Stigmatella aurantiaca DW4	0.8163	Amu8_3115669	Haemophilus influenzae Rd KW20	0.8
Amu8_7302530	Sinorhizobium fredii NGR234	0.8358	Amu8_2229170	Mycobacterium tuberculosis CDC1551	0.7895
Amu8_7666037	Sinorhizobium fredii NGR234	0.75	Amu8_7779102	Klebsiella pneumoniae	0.7123
Amu8_6958516	Sinorhizobium fredii NGR234	0.8088	Amu8_6170679	Escherichia coli K-12	0.6506
Amu8_7501482	Sinorhizobium fredii NGR234	0.7794	Amu8_258533	Escherichia coli K-12	0.6954
Amu8_1036072	Sinorhizobium fredii NGR234	0.8448	Amu8_3117479	Mycobacterium tuberculosis CDC1551	0.7769
Amu8_8388990	Bacillus subtilis subsp. subtilis str. 168	0.8387	Amu8_1157171	Escherichia coli K-12	0.7156
Amu8_8582900	Streptomyces coelicolor A3(2)	0.5194	Amu8_7960411	Buchnera aphidicola str. APS (Acyrthosiphon pisum)	0.7164
Amu8_1408731	Bacillus subtilis subsp. subtilis str. 168	0.4865	Amu8_4203749	Pseudomonas aeruginosa PAO1	0.6013
Amu8_1931583	Salmonella enterica subsp. enterica serovar Typhi	0.8974	Amu8_4204197	Streptococcus pneumoniae R6	0.7662
Amu8_3022507	Shewanella violacea DSS12	0.7391	Amu8_1517698	Escherichia coli CFT073	0.5894
Amu8_2485276	Sinorhizobium fredii NGR234	0.7794	Amu8_1873043	Mycobacterium tuberculosis CDC1551	0.7949
Amu8_7309084	Rickettsia prowazekii str. Madrid E	0.7903	Amu8_6176862	Mycobacterium tuberculosis CDC1551	0.8743
Amu8_6430533	Arthrobacter globiformis	0.8806	Amu8_2955600	Mycobacterium tuberculosis CDC1551	0.83
Amu8_7309276	Streptomyces coelicolor A3(2)	0.8125	Amu8_3843987	Oryza sativa Japonica Group	0.713
Amu8_1241755	Mycobacterium tuberculosis CDC1551	0.8358	Amu8_7786907	Arabidopsis thaliana	0.7681
Amu8_507613	Sinorhizobium fredii NGR234	0.791	Amu8_1164258	Buchnera aphidicola str. Bp (Baizongia pistaciae)	0.5826
Amu8_7854915	Sinorhizobium fredii NGR234	0.7794	Amu8_7437848	Mycobacterium tuberculosis CDC1551	0.7297
Amu8_510210	Pseudomonas aeruginosa PAO1	0.8986	Amu8_7438175	Escherichia coli K-12	0.6912
Amu8_873989	Bacillus subtilis subsp. subtilis str. 168	0.8154	Amu8_7613429	Caulobacter vibrioides CB15	0.8597
Amu8_5356763	Streptomyces clavuligerus	0.8684	Amu8_3126384	Mycobacterium tuberculosis H37Rv	0.5246
Amu8_8238424	Sinorhizobium fredii NGR234	0.7647	Amu8_5461585	Buchnera aphidicola str. APS (Acyrthosiphon pisum)	0.4667
Amu8_1947636	Salmonella enterica subsp. enterica serovar Typhimurium str. SL1344	0.6818	Amu8_5826987	Klebsiella pneumoniae	0.8269
Amu8_4811475	Bacillus subtilis subsp. subtilis str. 168	0.6119	Amu8_7440978	Escherichia coli K-12	0.6735
Amu8_1778490	Listeria innocua Clip11262	0.7969	Amu8_6006139	Haemophilus influenzae Rd KW20	0.7037
Amu8_3196547	Sinorhizobium fredii NGR234	0.8542	Amu8_798377	Mycobacterium tuberculosis CDC1551	0.9419
Amu8_340797	Sinorhizobium meliloti 1021	0.75	Amu8_7442026	Synechocystis sp. PCC 6803 substr. Kazusa	0.7217
Amu8_2143857	Streptomyces coelicolor A3(2)	0.7636	Amu8_3490028	Mycobacterium tuberculosis CDC1551	0.836
Amu8_6255837	Sinorhizobium fredii NGR234	0.6923	Amu8_6182629	Haemophilus influenzae Rd KW20	0.701
Amu8_2144681	Staphylococcus haemolyticus JCSC1435	0.8594	Amu8_5650564	Mycobacterium tuberculosis CDC1551	0.7879
Amu8_3756559	Sinorhizobium fredii NGR234	0.7234	Amu8_4211323	Escherichia coli K-12	0.6888
Amu8_5195647	Streptococcus pyogenes MGAS315	0.913	Amu8_7971466	Oryza sativa Japonica Group	0.6458
Amu8_2680654	Sinorhizobium fredii NGR234	0.7846	Amu8_2603754	Mycobacterium tuberculosis CDC1551	0.8113
Amu8_4818141	Sinorhizobium fredii NGR234	0.7692	Amu8_7618847	Escherichia coli K-12	0.8529
Amu8_1612037	Bacillus anthracis	0.8154	Amu8_3131889	Mycobacterium tuberculosis CDC1551	0.9302
Amu8_527733	Sinorhizobium fredii NGR234	0.806	Amu8_6012086	Buchnera aphidicola str. Sg (Schizaphis graminum)	0.6627
Amu8_707904	Micrococcus luteus NCTC 2665	0.7879	Amu8_1352315	Mycobacterium tuberculosis CDC1551	0.8443
Amu8_6804181	Lactiplantibacillus plantarum WCFS1	0.7273	Amu8_6186993	Escherichia coli K-12	0.6897
Amu8_2649292	Synechocystis sp. PCC 6803 substr. Kazusa	0.5887	Amu8_989651	Escherichia coli K-12	0.7927
Amu8_7523388	Pseudomonas aeruginosa PAO1	0.942	Amu8_989662	Escherichia coli K-12	0.8028
Amu8_3588935	Bacillus anthracis	0.7	Amu8_98362	Mycobacterium tuberculosis CDC1551	0.7481
Amu8_3590151	Micrococcus luteus NCTC 2665	0.6825	Amu8_5835358	Klebsiella pneumoniae	0.5843
Amu8_6459974	Sinorhizobium fredii NGR234	0.8235	Amu8_5292501	Mycobacterium tuberculosis CDC1551	0.5437
Amu8_8431196	Micrococcus luteus NCTC 2665	0.7143	Amu8_2606034	Buchnera aphidicola str. Sg (Schizaphis graminum)	0.699
Amu8_5565489	Bacillus anthracis	0.7091	Amu8_8527114	Escherichia coli O157:H7	0.6935
Amu8_2340487	Salmonella enterica subsp. enterica serovar Typhi	0.806	Amu8_4397769	Escherichia coli O157:H7	0.8222
Amu8_906798	Pseudomonas fragi	0.8163	Amu8_2607126	Mycobacterium tuberculosis CDC1551	0.8323
Amu8_906840	Pseudomonas fragi	0.8163	Amu8_5837690	Klebsiella pneumoniae	0.6316
Amu8_906919	Pseudomonas fragi	0.8163	Amu8_3498003	Buchnera aphidicola str. APS (Acyrthosiphon pisum)	0.6806
Amu8_5929350	Salmonella enterica subsp. enterica serovar Typhi	0.7903	Amu8_5122295	Mycobacterium tuberculosis CDC1551	0.6747
Amu8_2707135	Thermotoga maritima MSB8	0.7188	Amu8_3685449	Escherichia coli CFT073	0.6667
Amu8_5035699	Streptomyces coelicolor A3(2)	0.614	Amu8_3685582	Arabidopsis thaliana	0.7465
Amu8_5933584	Salmonella enterica subsp. enterica serovar Typhi	0.8043	Amu8_4934666	Mycobacterium tuberculosis CDC1551	0.7619
Amu8_6839543	Stigmatella aurantiaca DW4	0.791	Amu8_2610284	Haemophilus influenzae Rd KW20	0.441
Amu8_5763638	Salmonella enterica subsp. enterica serovar Typhi	0.8308	Amu8_2254431	Arabidopsis thaliana	0.7321
Amu8_7736413	Thermotoga maritima MSB8	0.7188	Amu8_2070974	Escherichia coli K-12	0.8272
Amu8_571418	Stigmatella aurantiaca DW4	0.8308	Amu8_6911541	Mycobacterium tuberculosis CDC1551	0.8714
Amu8_5407602	Micrococcus luteus NCTC 2665	0.7656	Amu8_6022298	Buchnera aphidicola str. APS (Acyrthosiphon pisum)	0.6118
Amu8_6312237	Micrococcus luteus NCTC 2665	0.6984	Amu8_2434946	Mycobacterium tuberculosis CDC1551	0.8851
Amu8_7569232	Shigella flexneri	0.6774	Amu8_1715137	Mycobacterium tuberculosis CDC1551	0.825
Amu8_5240718	Shigella flexneri	0.5645	Amu8_3691583	Mycobacterium tuberculosis CDC1551	0.8065
Amu8_7210957	Salmonella enterica subsp. enterica serovar Typhi	0.7705	Amu8_4406195	Limosilactobacillus reuteri	0.6613
Amu8_4534285	Streptomyces coelicolor A3(2)	0.7256	Amu8_1893880	Haemophilus influenzae Rd KW20	0.7179
Amu8_3281599	Bacillus anthracis	0.7451	Amu8_1893893	Haemophilus influenzae Rd KW20	0.7
Amu8_7763851	Salmonella enterica subsp. enterica serovar Typhi	0.8167	Amu8_1894618	Mycobacterium tuberculosis CDC1551	0.7
Amu8_3106677	Bacillus anthracis	0.8361	Amu8_640812	Mycobacterium tuberculosis CDC1551	0.6081
Amu8_2397414	Salmonella enterica subsp. enterica serovar Typhi	0.806	Amu8_1000789	Mycobacterium tuberculosis CDC1551	0.7619
Amu8_6527144	Salmonella enterica subsp. enterica serovar Typhi	0.8769	Amu8_2078376	Escherichia coli CFT073	0.7391
Amu8_2051436	Shigella flexneri	0.6667	Amu8_1001757	Mycobacterium tuberculosis CDC1551	0.8378
Amu8_442290	Listeria innocua Clip11262	0.8095	Amu8_2078986	Buchnera aphidicola str. Sg (Schizaphis graminum)	0.7467
Amu8_7438838	Salmonella enterica subsp. enterica serovar Typhi	0.806	Amu8_1190415	Mycobacterium tuberculosis CDC1551	0.8505
Amu8_7972105	Roseiflexus sp. RS-1	0.5938	Amu8_2079250	Dictyostelium discoideum	0.7286
Amu8_7795305	Salmonella enterica subsp. enterica serovar Typhi	0.7959	Amu8_1191183	Klebsiella pneumoniae	0.6952
Amu8_2424051	Salmonella enterica subsp. enterica serovar Typhi	0.8	Amu8_2263784	Listeria monocytogenes EGD-e	0.7143
Amu8_5835391	Sinorhizobium fredii NGR234	0.8235	Amu8_1003291	Escherichia coli K-12	0.6025
Amu8_7260306	Shewanella violacea DSS12	0.7903	Amu8_1548259	Escherichia coli K-12	0.8148
Amu8_4938871	Streptococcus pyogenes MGAS10394	0.7794	Amu8_2084769	Mycobacterium tuberculosis CDC1551	0.8421
Amu8_2612859	Shigella flexneri	0.5645	Amu8_7640717	Haemophilus influenzae Rd KW20	0.7391
Amu8_7267712	Micrococcus luteus NCTC 2665	0.7576	Amu8_7640765	Buchnera aphidicola str. APS (Acyrthosiphon pisum)	0.7634
Amu8_8536083	Salmonella enterica subsp. enterica serovar Typhi	0.7755	Amu8_5680848	Mycobacterium tuberculosis CDC1551	0.7121
Amu8_8542103	Micrococcus luteus NCTC 2665	0.7213	Amu8_4051890	Mycobacterium tuberculosis CDC1551	0.8333
Amu8_6738055	Stigmatella aurantiaca DW4	0.7761	Amu8_649552	Klebsiella pneumoniae	0.6076
Amu8_7472145	Bacillus anthracis	0.7692	Amu8_4604756	Escherichia coli K-12	0.6767
Amu8_7114613	Micrococcus luteus NCTC 2665	0.7213	Amu8_3152665	Limosilactobacillus reuteri	0.726
Amu8_832585	Salmonella enterica subsp. enterica serovar Typhi	0.9111	Amu8_6930195	Arabidopsis thaliana	0.75
Amu8_6576229	Stigmatella aurantiaca DW4	0.7231	Amu8_5313873	Mycobacterium tuberculosis CDC1551	0.6899
Amu8_5320133	Bacillus anthracis	0.7	Amu8_3517310	Escherichia coli K-12	0.8214
Amu8_657409	Bacillus anthracis	0.7963	Amu8_2273170	Klebsiella pneumoniae	0.7429
Amu8_5872431	Salmonella enterica subsp. enterica serovar Typhi	0.6418	Amu8_1204658	Mycobacterium tuberculosis CDC1551	0.8864
Amu8_1739918	Salmonella enterica subsp. enterica serovar Typhi	0.6863	Amu8_5498001	Listeria monocytogenes EGD-e	0.6915
Amu8_2103781	Salmonella enterica subsp. enterica serovar Typhi	0.8163	Amu8_5865165	Mycobacterium tuberculosis CDC1551	0.7397
Amu8_4067476	Shewanella violacea DSS12	0.7612	Amu8_5499107	Mycobacterium tuberculosis CDC1551	0.828
Amu8_4070334	Vibrio cholerae O1 biovar El Tor str. N16961	0.6562	Amu8_5499151	Mycobacterium tuberculosis CDC1551	0.8095
Amu8_3372710	Bacillus cereus	0.84	Amu8_1559121	Mycobacterium tuberculosis CDC1551	0.7614
Amu8_2841378	Sinorhizobium fredii NGR234	0.7761	Amu8_7283823	Escherichia coli K-12	0.7792
Amu8_2300228	Micrococcus luteus NCTC 2665	0.7097	Amu8_2631361	Mycobacterium tuberculosis CDC1551	0.6667
Amu8_2478263	Stigmatella aurantiaca DW4	0.7164	Amu8_7284299	Escherichia coli K-12	0.6806
Amu8_8217140	Micrococcus luteus NCTC 2665	0.6269	Amu8_1909179	Haemophilus influenzae Rd KW20	0.6067
Amu8_1038102	Thermotoga maritima MSB8	0.75	Amu8_1208234	Buchnera aphidicola str. Bp (Baizongia pistaciae)	0.5374
Amu8_5172941	Salmonella enterica subsp. enterica serovar Typhi	0.8507	Amu8_4059287	Mycobacterium tuberculosis CDC1551	0.8333
Amu8_3020844	[Bacillus] caldolyticus	0.8095	Amu8_4059557	Mycobacterium tuberculosis CDC1551	0.7177
Amu8_1932653	Salmonella enterica subsp. enterica serovar Typhi	0.9394	Amu8_655616	Zea mays	0.6774
Amu8_5722697	Salmonella enterica subsp. enterica serovar Typhi	0.8148	Amu8_8368584	Klebsiella pneumoniae	0.6381
Amu8_6439338	Vibrio cholerae O1 biovar El Tor str. N16961	0.6615	Amu8_6579305	Escherichia coli K-12	0.7097
Amu8_5354829	Stigmatella aurantiaca DW4	0.8125	Amu8_6579402	Klebsiella pneumoniae	0.6852
Amu8_1250881	Shigella flexneri	0.5645	Amu8_3160734	Pseudomonas aeruginosa PAO1	0.6081
Amu8_1058206	Salmonella enterica subsp. enterica serovar Typhi	0.7636	Amu8_7649999	Escherichia coli K-12	0.6609
Amu8_6786139	Bacillus subtilis subsp. subtilis str. 168	0.8387	Amu8_836609	Mycobacterium tuberculosis CDC1551	0.8
Amu8_2324525	Micrococcus luteus NCTC 2665	0.6393	Amu8_4614009	Mycobacterium tuberculosis CDC1551	0.8115
Amu8_5548951	Micrococcus luteus NCTC 2665	0.7097	Amu8_4614027	Mycobacterium tuberculosis CDC1551	0.8289
Amu8_7864102	Lactiplantibacillus plantarum WCFS1	0.6102	Amu8_7123045	Escherichia coli K-12	0.6726
Amu8_4102150	Escherichia coli CFT073	0.6567	Amu8_4424882	Escherichia coli K-12	0.7283
Amu8_8418966	Salmonella enterica subsp. enterica serovar Typhi	0.7778	Amu8_7484630	Haemophilus influenzae Rd KW20	0.6556
Amu8_4295951	Thermotoga maritima MSB8	0.8039	Amu8_6218664	Synechocystis sp. PCC 6803 substr. Kazusa	0.7975
Amu8_4134899	Geobacillus stearothermophilus	0.8605	Amu8_1388202	Escherichia coli K-12	0.7733
Amu8_3059614	Lactiplantibacillus plantarum WCFS1	0.6923	Amu8_4425975	Klebsiella pneumoniae	0.875
Amu8_4674686	Geobacillus stearothermophilus	0.8036	Amu8_7125464	Mycobacterium tuberculosis CDC1551	0.8013
Amu8_398259	Streptomyces clavuligerus	0.5806	Amu8_839563	Klebsiella pneumoniae	0.7368
Amu8_6488391	Bacillus cereus	0.7059	Amu8_7827896	Cryptococcus neoformans var. neoformans B-3501A	0.7719
Amu8_6488905	Streptomyces coelicolor A3(2)	0.7174	Amu8_4969624	Escherichia coli K-12	0.6667
Amu8_8467360	Bacillus cereus	0.8293	Amu8_4780606	Mycobacterium tuberculosis CDC1551	0.9259
Amu8_1134244	Vibrio cholerae O1 biovar El Tor str. N16961	0.6923	Amu8_4619417	Escherichia coli K-12	0.6565
Amu8_2579245	Stigmatella aurantiaca DW4	0.791	Amu8_8202965	Mycobacterium tuberculosis CDC1551	0.8
Amu8_436239	Escherichia coli K-12	0.5234	Amu8_8204190	Mycobacterium tuberculosis CDC1551	0.8846
Amu8_1373806	Micrococcus luteus NCTC 2665	0.7164	Amu8_1918173	Streptococcus pneumoniae R6	0.6848
Amu8_7641278	Listeria innocua Clip11262	0.7937	Amu8_5877141	Escherichia coli O157:H7	0.7959
Amu8_3350463	Bacillus anthracis	0.8281	Amu8_1395043	Escherichia coli O157:H7	0.7761
Amu8_7646665	Stigmatella aurantiaca DW4	0.791	Amu8_3365893	Streptomyces coelicolor A3(2)	0.788
Amu8_6587772	Bacillus cereus	0.8413	Amu8_487447	Mycobacterium tuberculosis CDC1551	0.8468
Amu8_6059319	Bacillus cereus	0.8298	Amu8_1571034	Escherichia coli K-12	0.75
Amu8_6059331	Bacillus cereus	0.8298	Amu8_1571573	Escherichia coli K-12	0.7349
Amu8_4091716	Micrococcus luteus NCTC 2665	0.7761	Amu8_7833890	Zea mays	0.6154
Amu8_7702819	Stigmatella aurantiaca DW4	0.791	Amu8_1396688	Oryza sativa Japonica Group	0.7872
Amu8_7702828	Stigmatella aurantiaca DW4	0.791	Amu8_6951380	Buchnera aphidicola str. Bp (Baizongia pistaciae)	0.7534
Amu8_8059682	Bacillus cereus	0.8293	Amu8_4434979	Dictyostelium discoideum	0.7128
Amu8_360219	Shewanella violacea DSS12	0.6349	Amu8_1748717	Buchnera aphidicola str. APS (Acyrthosiphon pisum)	0.6351
Amu8_5200572	Sinorhizobium fredii NGR234	0.8971	Amu8_7662202	Buchnera aphidicola str. Bp (Baizongia pistaciae)	0.75
Amu8_6096589	Aquifex aeolicus VF5	0.8065	Amu8_6228088	Synechocystis sp. PCC 6803 substr. Kazusa	0.7553
Amu8_4486459	Escherichia coli CFT073	0.871	Amu8_2296360	Mycobacterium tuberculosis CDC1551	0.7639
Amu8_3411065	Stigmatella aurantiaca DW4	0.7313	Amu8_4628389	Mycobacterium tuberculosis CDC1551	0.7639
Amu8_2876631	Salmonella enterica subsp. enterica serovar Typhi	0.8065	Amu8_7664315	Synechocystis sp. PCC 6803 substr. Kazusa	0.7636
Amu8_4311904	Mycobacterium tuberculosis CDC1551	0.5613	Amu8_4075099	Escherichia coli K-12	0.7396
Amu8_4672609	Salmonella enterica subsp. enterica serovar Typhi	0.6716	Amu8_3015105	Bacillus cereus ATCC 14579	0.6737
Amu8_3955697	Buchnera aphidicola str. Bp (Baizongia pistaciae)	0.8413	Amu8_3174507	Mycobacterium tuberculosis CDC1551	0.9143
Amu8_3779331	Mycolicibacterium smegmatis MC2 155	0.931	Amu8_7140602	Buchnera aphidicola str. Sg (Schizaphis graminum)	0.8082
Amu8_6289945	Mycolicibacterium smegmatis MC2 155	0.7321	Amu8_7142900	Arabidopsis thaliana	0.6344
Amu8_4857616	Sinorhizobium fredii NGR234	0.8065	Amu8_6959181	Mycobacterium tuberculosis CDC1551	0.7987
Amu8_5218506	Pseudomonas fragi	0.8333	Amu8_2301560	Mycobacterium tuberculosis CDC1551	0.7975
Amu8_3246788	Streptomyces coelicolor A3(2)	0.8657	Amu8_3377168	Mycobacterium tuberculosis CDC1551	0.726
Amu8_6834740	Rickettsia bellii RML369-C	0.7302	Amu8_3377201	Klebsiella pneumoniae	0.8696
Amu8_6835181	Sinorhizobium fredii NGR234	0.8986	Amu8_8217769	Limosilactobacillus reuteri	0.7442
Amu8_2896217	Salmonella enterica subsp. enterica serovar Typhimurium str. SL1344	0.7857	Amu8_4441634	Mycobacterium tuberculosis CDC1551	0.8987
Amu8_1821082	Sinorhizobium fredii NGR234	0.8	Amu8_6234134	Escherichia coli K-12	0.7484
Amu8_6659859	Salmonella enterica subsp. enterica serovar Typhi	0.6935	Amu8_2652437	Haemophilus influenzae Rd KW20	0.8406
Amu8_3973204	Salmonella enterica subsp. enterica serovar Typhi	0.7188	Amu8_4634129	Buchnera aphidicola str. APS (Acyrthosiphon pisum)	0.7024
Amu8_4157029	Salmonella enterica subsp. enterica serovar Typhi	0.7679	Amu8_8582560	Escherichia coli K-12	0.8194
Amu8_3974484	Stigmatella aurantiaca DW4	0.8696	Amu8_3179313	Mycobacterium tuberculosis CDC1551	0.8289
Amu8_5592037	Stigmatella aurantiaca DW4	0.8621	Amu8_6067709	Escherichia coli CFT073	0.7073
Amu8_1289365	Listeria innocua Clip11262	0.7018	Amu8_5173893	Klebsiella pneumoniae	0.6598
Amu8_8279942	Streptomyces coelicolor A3(2)	0.7692	Amu8_4795129	Mycobacterium tuberculosis CDC1551	0.6709
Amu8_3620779	Listeria innocua Clip11262	0.8095	Amu8_1758535	Arabidopsis thaliana	0.6404
Amu8_3802331	Sinorhizobium fredii NGR234	0.8222	Amu8_4636334	Haemophilus influenzae Rd KW20	0.467
Amu8_1293400	Shewanella violacea DSS12	0.6825	Amu8_7506681	Buchnera aphidicola str. APS (Acyrthosiphon pisum)	0.7973
Amu8_399438	Stigmatella aurantiaca DW4	0.791	Amu8_8585113	Haemophilus influenzae Rd KW20	0.75
Amu8_7745849	Shewanella violacea DSS12	0.6364	Amu8_1412838	Mycobacterium tuberculosis CDC1551	0.8028
Amu8_5776975	Salmonella enterica subsp. enterica serovar Typhi	0.7778	Amu8_680040	Oryza sativa Japonica Group	0.6617
Amu8_3265546	Stigmatella aurantiaca DW4	0.8209	Amu8_680953	Bacillus cereus ATCC 14579	0.7416
Amu8_2193887	Escherichia coli W	0.7612	Amu8_4640546	Mycobacterium tuberculosis CDC1551	0.7632
Amu8_583795	Salmonella enterica subsp. enterica serovar Typhi	0.7846	Amu8_5534936	Mycobacterium tuberculosis CDC1551	0.9
Amu8_6676285	Escherichia coli W	0.8548	Amu8_2129742	Escherichia coli CFT073	0.7619
Amu8_5604256	Sinorhizobium fredii NGR234	0.7857	Amu8_2490268	Mycobacterium tuberculosis CDC1551	0.8349
Amu8_6678871	Mycolicibacterium smegmatis MC2 155	0.8154	Amu8_1767567	Arabidopsis thaliana	0.6369
Amu8_3811321	Stigmatella aurantiaca DW4	0.8939	Amu8_3914713	Mycobacterium tuberculosis CDC1551	0.8289
Amu8_5248346	Sinorhizobium fredii NGR234	0.6833	Amu8_1419853	Escherichia coli CFT073	0.6774
Amu8_5419429	Sinorhizobium fredii NGR234	0.8971	Amu8_508448	Klebsiella pneumoniae	0.7333
Amu8_1844853	Escherichia coli W	0.8361	Amu8_6077909	Mycobacterium tuberculosis CDC1551	0.8701
Amu8_6681751	Pseudomonas fragi	0.8333	Amu8_3746899	Klebsiella pneumoniae	0.6447
Amu8_7219799	Sinorhizobium fredii NGR234	0.806	Amu8_1420526	Buchnera aphidicola str. Sg (Schizaphis graminum)	0.6326
Amu8_2209496	Bacillus cereus	0.8387	Amu8_869979	Escherichia coli K-12	0.6892
Amu8_2033314	Bacillus subtilis subsp. subtilis str. 168	0.5691	Amu8_3392660	Zea mays	0.5682
Amu8_5081564	Micrococcus luteus NCTC 2665	0.5781	Amu8_7680383	Mycobacterium tuberculosis CDC1551	0.8271
Amu8_4898230	Salmonella enterica subsp. enterica serovar Typhi	0.7593	Amu8_2136208	Mycobacterium tuberculosis CDC1551	0.7714
Amu8_7052760	Stigmatella aurantiaca DW4	0.8043	Amu8_5905150	Mycobacterium tuberculosis CDC1551	0.875
Amu8_5979718	Rickettsia bellii RML369-C	0.7619	Amu8_165393	Geobacillus kaustophilus HTA426	0.7273
Amu8_65276	Buchnera aphidicola str. Bp (Baizongia pistaciae)	0.7931	Amu8_7682980	Haemophilus influenzae Rd KW20	0.6129
Amu8_2037694	Sinorhizobium fredii NGR234	0.7833	Amu8_2864859	Bacillus cereus ATCC 14579	0.5597
Amu8_8492025	Escherichia coli W	0.8511	Amu8_8036778	Klebsiella pneumoniae	0.7319
Amu8_4002976	Stigmatella aurantiaca DW4	0.8358	Amu8_7859015	Buchnera aphidicola str. Bp (Baizongia pistaciae)	0.76
Amu8_2577259	Sinorhizobium fredii NGR234	0.7818	Amu8_8236914	Drosophila melanogaster	0.6667
Amu8_5442920	Escherichia coli W	0.65	Amu8_1600589	Haemophilus influenzae Rd KW20	0.6429
Amu8_3833701	Sinorhizobium fredii NGR234	0.8971	Amu8_1600716	Escherichia coli K-12	0.6913
Amu8_1865612	Sinorhizobium meliloti 1021	0.7458	Amu8_2500182	Escherichia coli K-12	0.6667
Amu8_6525459	Buchnera aphidicola str. Bp (Baizongia pistaciae)	0.6667	Amu8_7162486	Buchnera aphidicola str. APS (Acyrthosiphon pisum)	0.6632
Amu8_7602151	Pseudomonas fragi	0.7414	Amu8_4095251	Listeria monocytogenes EGD-e	0.7005
Amu8_610400	Salmonella enterica subsp. enterica serovar Typhi	0.6607	Amu8_7686140	Helianthus annuus	0.7544
Amu8_2771123	Escherichia coli W	0.7037	Amu8_8040104	Mycobacterium tuberculosis CDC1551	0.75
Amu8_5450818	Stigmatella aurantiaca DW4	0.7273	Amu8_6982703	Mycobacterium tuberculosis CDC1551	0.6875
Amu8_2407987	Mycolicibacterium smegmatis MC2 155	0.803	Amu8_171531	Helicobacter pylori B128	0.6
Amu8_6531985	Bacillus cereus	0.5714	Amu8_5360511	Mycobacterium tuberculosis CDC1551	0.7966
Amu8_3482871	Salmonella enterica subsp. enterica serovar Typhi	0.8571	Amu8_2504253	Mycobacterium tuberculosis CDC1551	0.8205
Amu8_5643162	[Bacillus] caldolyticus	0.8235	Amu8_3402570	Bacillus subtilis subsp. subtilis str. 168	0.7722
Amu8_266358	Salmonella enterica subsp. enterica serovar Typhi	0.8649	Amu8_7167477	Buchnera aphidicola str. Sg (Schizaphis graminum)	0.8421
Amu8_2058640	Bacillus subtilis subsp. subtilis str. 168	0.8966	Amu8_3758852	Mycobacterium tuberculosis CDC1551	0.7347
Amu8_5648449	Escherichia coli W	0.8049	Amu8_4285750	Streptococcus pneumoniae R6	0.7179
Amu8_4394527	Micrococcus luteus NCTC 2665	0.8286	Amu8_885265	Mycobacterium tuberculosis CDC1551	0.8
Amu8_5469117	Sinorhizobium fredii NGR234	0.7538	Amu8_8046675	Escherichia coli K-12	0.7254
Amu8_2791336	Shewanella violacea DSS12	0.7941	Amu8_5366947	Mycobacterium tuberculosis CDC1551	0.8571
Amu8_7264844	Vibrio cholerae O1 biovar El Tor str. N16961	0.697	Amu8_1958530	Mycobacterium tuberculosis CDC1551	0.7333
Amu8_8533677	Buchnera aphidicola str. APS (Acyrthosiphon pisum)	0.7656	Amu8_2685135	Synechocystis sp. PCC 6803 substr. Kazusa	0.9204
Amu8_6556709	Sinorhizobium fredii NGR234	0.7872	Amu8_3933985	Klebsiella pneumoniae	0.6583
Amu8_3509164	Stigmatella aurantiaca DW4	0.6346	Amu8_6265780	Mycobacterium tuberculosis CDC1551	0.8077
Amu8_3871845	Shewanella violacea DSS12	0.791	Amu8_8418351	Mycobacterium tuberculosis CDC1551	0.7353
Amu8_3512307	Sinorhizobium fredii NGR234	0.8209	Amu8_6801278	Listeria monocytogenes EGD-e	0.7879
Amu8_5679542	Escherichia coli W	0.8654	Amu8_6802135	Escherichia coli O157:H7	0.6726
Amu8_5858603	Bacillus anthracis	0.8	Amu8_6269013	Buchnera aphidicola str. Sg (Schizaphis graminum)	0.6711
Amu8_1904752	Sinorhizobium fredii NGR234	0.9038	Amu8_3937725	Escherichia coli K-12	0.6292
Amu8_3156751	Sinorhizobium fredii NGR234	0.746	Amu8_6269788	Mycobacterium tuberculosis CDC1551	0.8469
Amu8_8000091	Xanthomonas campestris pv. campestris str. ATCC 33913	0.8	Amu8_8421496	Escherichia coli K-12	0.68
Amu8_2094393	Buchnera aphidicola str. APS (Acyrthosiphon pisum)	0.7656	Amu8_4297944	Buchnera aphidicola str. Sg (Schizaphis graminum)	0.663
Amu8_6215773	Shewanella violacea DSS12	0.7321	Amu8_7879550	Bacillus cereus ATCC 14579	0.6104
Amu8_3165598	Bacillus cereus	0.8049	Amu8_3578840	Oryza sativa Japonica Group	0.5935
Amu8_3363409	Sinorhizobium fredii NGR234	0.7538	Amu8_534692	Escherichia coli O157:H7	0.8475
Amu8_2290418	Shewanella violacea DSS12	0.6949	Amu8_712090	Haemophilus influenzae Rd KW20	0.7397
Amu8_6416366	Escherichia coli W	0.6418	Amu8_4831176	Escherichia coli CFT073	0.7356
Amu8_313545	Thermotoga maritima MSB8	0.8049	Amu8_3579634	Mycobacterium tuberculosis CDC1551	0.8788
Amu8_313808	Sinorhizobium fredii NGR234	0.8367	Amu8_7346782	Debaryomyces hansenii CBS767	0.7123
Amu8_4437700	Salmonella enterica subsp. enterica serovar Typhi	0.7895	Amu8_1970960	Mycobacterium tuberculosis CDC1551	0.9041
Amu8_2477565	Bacillus anthracis	0.8254	Amu14_6454979	Mycobacterium tuberculosis CDC1551	0.7808
Amu8_4793082	Buchnera aphidicola str. APS (Acyrthosiphon pisum)	0.8421	Amu14_5982667	Mycobacterium tuberculosis CDC1551	0.806
Amu8_1044489	Streptomyces coelicolor A3(2)	0.6825	Amu14_2204385	Mycobacterium tuberculosis CDC1551	0.8209
Amu8_7673601	Sinorhizobium fredii NGR234	0.8393	Amu14_7242599	Mycobacterium tuberculosis CDC1551	0.662
Amu8_6243744	Sinorhizobium fredii NGR234	0.8462	Amu14_6297942	Mycobacterium tuberculosis CDC1551	0.8029
Amu8_1768690	Sinorhizobium fredii NGR234	0.8571	Amu14_6140492	Listeria monocytogenes EGD-e	0.6319
Amu8_3749267	Lactiplantibacillus plantarum WCFS1	0.6769	Amu14_1732348	Mycobacterium tuberculosis CDC1551	0.7634
Amu8_1943820	Geobacillus stearothermophilus	0.8333	Amu14_3307569	Mycobacterium tuberculosis CDC1551	0.6364
Amu8_8402808	Mycolicibacterium smegmatis MC2 155	0.7872	Amu14_7244345	Mycobacterium tuberculosis CDC1551	0.5714
Amu8_690386	Escherichia coli CFT073	0.8551	Amu14_2835324	Mycobacterium tuberculosis CDC1551	0.8667
Amu8_3558694	Sinorhizobium fredii NGR234	0.8974	Amu14_1103813	Mycobacterium tuberculosis CDC1551	0.8316
Amu8_1253937	Salmonella enterica subsp. enterica serovar Typhimurium str. SL1344	0.7571	Amu14_5512633	Streptococcus pneumoniae R6	0.7553
Amu8_2673441	Listeria innocua Clip11262	0.6613	Amu14_4411351	Mycobacterium tuberculosis CDC1551	0.7544
Amu8_6985400	Escherichia coli W	0.8654	Amu14_5356223	Escherichia coli K-12	0.7761
Amu8_3402485	Stigmatella aurantiaca DW4	0.9552	Amu14_3309864	Mycobacterium tuberculosis CDC1551	0.9091
Amu8_5011208	Sinorhizobium fredii NGR234	0.7761	Amu14_2523005	Mycobacterium tuberculosis CDC1551	0.8182
Amu8_8047143	Bordetella pertussis Tohama I	0.6719	Amu14_6931291	Scheffersomyces stipitis CBS 6054	0.7538
Amu8_7870503	Stigmatella aurantiaca DW4	0.8235	Amu14_4413071	Bacillus subtilis subsp. subtilis str. 168	0.8026
Amu8_4290703	Micrococcus luteus NCTC 2665	0.7222	Amu14_5987784	Mycobacterium tuberculosis CDC1551	0.8701
Amu8_3934920	Sinorhizobium meliloti 1021	0.7593	Amu14_4413800	Buchnera aphidicola str. Bp (Baizongia pistaciae)	0.8
Amu8_6267263	Sinorhizobium fredii NGR234	0.942	Amu14_3625835	Mycobacterium tuberculosis CDC1551	0.8875
Amu8_6809449	Sinorhizobium fredii NGR234	0.8889	Amu14_5830053	Mycobacterium tuberculosis CDC1551	0.7982
Amu8_762299	Thermotoga maritima MSB8	0.7385	Amu14_1106340	Mycobacterium tuberculosis CDC1551	0.8054
Amu8_5998679	Escherichia coli CFT073	0.5968	Amu14_4728548	Mycobacterium tuberculosis CDC1551	0.9247
Amu8_5642713	Streptomyces coelicolor A3(2)	0.7679	Amu14_4728598	Mycobacterium tuberculosis CDC1551	0.6989
Amu8_6179734	Thermotoga maritima MSB8	0.7538	Amu14_5515796	Mycobacterium tuberculosis CDC1551	0.7429
Amu8_275540	Sinorhizobium fredii NGR234	0.9459	Amu14_634860	Mycobacterium tuberculosis CDC1551	0.8615
Amu8_138271	Streptomyces coelicolor A3(2)	0.8438	Amu14_4886211	Mycobacterium tuberculosis CDC1551	0.7416
Amu8_3390442	Stigmatella aurantiaca DW4	0.6562	Amu14_7248018	Escherichia coli K-12	0.6473
Amu8_2871357	Listeria innocua Clip11262	0.7288	Amu14_1580001	Escherichia coli O157:H7	0.6582
Amu8_8088734	Pseudomonas aeruginosa PAO1	0.9091	Amu14_6774993	Mycobacterium tuberculosis CDC1551	0.806
Amu8_5779872	Pseudomonas aeruginosa PAO1	0.9565	Amu14_4887245	Haemophilus influenzae Rd KW20	0.5622
Amu8_7929374	Bacillus subtilis subsp. subtilis str. 168	0.9062	Amu14_1737885	Mycobacterium tuberculosis CDC1551	0.7483
Amu8_1245712	Pseudomonas aeruginosa PAO1	0.9672	Amu14_164163	Mycobacterium tuberculosis CDC1551	0.8211
Amu8_3055452	Vibrio cholerae O1 biovar El Tor str. N16961	0.5932	Amu14_164189	Mycobacterium tuberculosis CDC1551	0.8333
Amu8_7706740	Mycobacterium tuberculosis CDC1551	0.8627	Amu14_1424468	Mycobacterium tuberculosis CDC1551	0.8611
Amu8_4311835	Streptomyces clavuligerus	0.8485	Amu14_5202646	Mycobacterium tuberculosis CDC1551	0.8116
Amu8_5744872	Vibrio cholerae O1 biovar El Tor str. N16961	0.8261	Amu14_2683343	Mycobacterium tuberculosis CDC1551	0.9189
Amu8_3953868	Bacillus anthracis	0.7167	Amu14_6148007	Arabidopsis thaliana	0.6667
Amu8_1447653	Mycolicibacterium smegmatis MC2 155	0.8154	Amu14_5517738	Buchnera aphidicola str. APS (Acyrthosiphon pisum)	0.8082
Amu8_4677660	Mycolicibacterium smegmatis MC2 155	0.7761	Amu14_952524	Escherichia coli K-12	0.6987
Amu8_3784113	Streptomyces coelicolor A3(2)	0.8182	Amu14_794598	Mycobacterium tuberculosis CDC1551	0.8804
Amu8_4678731	Bacillus subtilis subsp. subtilis str. 168	0.8462	Amu14_3157390	Mycobacterium tuberculosis CDC1551	0.8049
Amu8_741308	Marivirga tractuosa DSM 4126	0.5368	Amu14_3157471	Mycobacterium tuberculosis CDC1551	0.8788
Amu8_7376127	Thermotoga maritima MSB8	0.7344	Amu14_6462763	Bacillus cereus ATCC 14579	0.7143
Amu8_4155169	Thermotoga maritima MSB8	0.7	Amu14_5361218	Mycobacterium tuberculosis CDC1551	0.8101
Amu8_2905744	Mycolicibacterium smegmatis MC2 155	0.8209	Amu14_4574558	Buchnera aphidicola str. Sg (Schizaphis graminum)	0.8256
Amu8_1290965	Thermotoga maritima MSB8	0.7656	Amu14_6935698	Mycobacterium tuberculosis CDC1551	0.9449
Amu8_5955370	Bacillus subtilis subsp. subtilis str. 168	0.9	Amu14_5204128	Mycobacterium tuberculosis CDC1551	0.8933
Amu8_6136656	Mycobacterium tuberculosis CDC1551	0.6091	Amu14_5204145	Mycobacterium tuberculosis CDC1551	0.8868
Amu8_1476025	Mycolicibacterium smegmatis MC2 155	0.8209	Amu14_3472856	Buchnera aphidicola str. Sg (Schizaphis graminum)	0.7568
Amu8_3628504	Bacillus anthracis	0.7377	Amu14_3000680	Escherichia coli K-12	0.6566
Amu8_585309	Lactiplantibacillus plantarum WCFS1	0.6923	Amu14_1898165	Klebsiella pneumoniae	0.6597
Amu8_2559826	Bacillus subtilis subsp. subtilis str. 168	0.7778	Amu14_1898584	Mycobacterium tuberculosis CDC1551	0.7874
Amu8_7219532	Mycolicibacterium smegmatis MC2 155	0.8209	Amu14_3787814	Oryza sativa Japonica Group	0.6988
Amu8_7044366	Streptomyces clavuligerus	0.8571	Amu14_5992798	Buchnera aphidicola str. Sg (Schizaphis graminum)	0.8137
Amu8_3281784	Bacillus subtilis subsp. subtilis str. 168	0.8	Amu14_2528629	Streptococcus pneumoniae R6	0.7103
Amu8_7051254	Micrococcus luteus NCTC 2665	0.72	Amu14_797606	Bacillus cereus ATCC 14579	0.7536
Amu8_5618855	Lactiplantibacillus plantarum WCFS1	0.7679	Amu14_4261502	Buchnera aphidicola str. Sg (Schizaphis graminum)	0.6988
Amu8_4185319	Thermotoga maritima MSB8	0.7031	Amu14_6780679	Escherichia coli K-12	0.7297
Amu8_1318638	Lactiplantibacillus plantarum WCFS1	0.6875	Amu14_1272402	Mycobacterium tuberculosis CDC1551	0.6214
Amu8_4902175	Bacillus cereus	0.8125	Amu14_3476440	Klebsiella pneumoniae	0.8085
Amu8_4903603	Thermotoga maritima MSB8	0.75	Amu14_3318435	Mycobacterium tuberculosis CDC1551	0.875
Amu8_8313944	Bacillus subtilis subsp. subtilis str. 168	0.7969	Amu14_5050073	Mycobacterium tuberculosis CDC1551	0.9231
Amu8_2396449	Thermotoga maritima MSB8	0.7143	Amu14_4106009	Escherichia coli K-12	0.7788
Amu8_3110616	Thermotoga maritima MSB8	0.7188	Amu14_4422895	Mycobacterium tuberculosis CDC1551	0.7959
Amu8_1328048	Bacillus subtilis subsp. subtilis str. 168	0.8871	Amu14_3792355	Escherichia coli O157:H7	0.6242
Amu8_2942550	Streptomyces coelicolor A3(2)	0.8197	Amu14_5210038	Mycobacterium tuberculosis CDC1551	0.8031
Amu8_7240743	Pseudomonas syringae pv. tomato str. DC3000	0.7895	Amu14_3478241	Buchnera aphidicola str. APS (Acyrthosiphon pisum)	0.8018
Amu8_6703387	Mycolicibacterium smegmatis MC2 155	0.791	Amu14_7099986	Klebsiella pneumoniae	0.7778
Amu8_4565561	Thermotoga maritima MSB8	0.7619	Amu14_3478782	Streptococcus pneumoniae R6	0.7867
Amu8_8145454	Mycolicibacterium smegmatis MC2 155	0.8571	Amu14_7414131	Listeria monocytogenes EGD-e	0.6897
Amu8_267906	Bacillus subtilis subsp. subtilis str. 168	0.9091	Amu14_1433091	Streptococcus pneumoniae R6	0.7391
Amu8_5110479	Mycolicibacterium smegmatis MC2 155	0.791	Amu14_6469662	Geobacillus kaustophilus HTA426	0.7857
Amu8_1879737	Streptomyces coelicolor A3(2)	0.803	Amu14_4581438	Mycobacterium tuberculosis CDC1551	0.8256
Amu8_5832725	Thermotoga maritima MSB8	0.7969	Amu14_330773	Escherichia coli O157:H7	0.601
Amu8_6373316	Vibrio cholerae O1 biovar El Tor str. N16961	0.6562	Amu14_3007717	Mycobacterium tuberculosis CDC1551	0.8265
Amu8_1359770	Streptococcus pyogenes MGAS10394	0.7015	Amu14_4897269	Mycobacterium tuberculosis CDC1551	0.75
Amu8_8533899	Thermotoga maritima MSB8	0.75	Amu14_4426789	Mycobacterium tuberculosis CDC1551	0.7875
Amu8_5126662	Listeria innocua Clip11262	0.8281	Amu14_4426807	Mycobacterium tuberculosis CDC1551	0.7049
Amu8_3864834	Streptomyces clavuligerus	0.8889	Amu14_4583712	Mycobacterium tuberculosis CDC1551	0.8714
Amu8_1890846	Thermotoga maritima MSB8	0.7541	Amu14_2379085	Mycobacterium tuberculosis CDC1551	0.8182
Amu8_4040018	Bacillus anthracis	0.7333	Amu14_6315619	Haemophilus influenzae Rd KW20	0.6849
Amu8_1186210	Streptomyces clavuligerus	0.8594	Amu14_175693	Mycobacterium tuberculosis CDC1551	0.8485
Amu8_6734435	Mycolicibacterium smegmatis MC2 155	0.8209	Amu14_175747	Mycobacterium tuberculosis CDC1551	0.831
Amu8_7990052	Mycolicibacterium smegmatis MC2 155	0.86	Amu14_7261292	Streptococcus pneumoniae R6	0.6
Amu8_5858294	Thermotoga maritima MSB8	0.7097	Amu14_5844070	Mycobacterium tuberculosis CDC1551	0.9091
Amu8_118999	Bacillus anthracis	0.6885	Amu14_4899373	Escherichia coli K-12	0.5987
Amu8_4955296	Mycobacterium leprae TN	0.6134	Amu14_3955338	Mycobacterium tuberculosis CDC1551	0.7073
Amu8_7643010	Thermotoga maritima MSB8	0.6471	Amu14_5529018	Mycobacterium tuberculosis CDC1551	0.875
Amu8_5146745	Streptomyces clavuligerus	0.8913	Amu14_2538190	Mycobacterium tuberculosis CDC1551	0.9266
Amu8_4059492	Pseudomonas fragi	0.8261	Amu14_7105039	Haemophilus influenzae Rd KW20	0.7209
Amu8_8197612	Bacillus anthracis	0.7414	Amu14_3010603	Mycobacterium tuberculosis CDC1551	0.7778
Amu8_2638743	Listeria innocua Clip11262	0.8667	Amu14_5216039	Mycobacterium tuberculosis CDC1551	0.8971
Amu8_315648	Mycolicibacterium smegmatis MC2 155	0.8657	Amu14_5686668	Escherichia coli K-12	0.5899
Amu8_7844751	Bacillus subtilis subsp. subtilis str. 168	0.8125	Amu14_4743318	Mycobacterium tuberculosis CDC1551	0.7688
Amu8_1039768	Thermotoga maritima MSB8	0.75	Amu14_1122062	Buchnera aphidicola str. APS (Acyrthosiphon pisum)	0.7812
Amu8_1584964	Thermotoga maritima MSB8	0.8	Amu14_3957515	Escherichia coli K-12	0.6786
Amu8_3739957	Pantoea stewartii subsp. stewartii	0.6303	Amu14_1122952	Mycobacterium tuberculosis CDC1551	0.6849
Amu8_6777577	Bacillus anthracis	0.8281	Amu14_6003914	Mycobacterium tuberculosis CDC1551	0.8278
Amu8_1244588	Listeria innocua Clip11262	0.8065	Amu14_1122976	Mycobacterium tuberculosis CDC1551	0.7128
Amu8_5724765	Streptococcus pyogenes MGAS315	0.6515	Amu14_3643936	Mycobacterium tuberculosis CDC1551	0.9
Amu8_6780197	Mycolicibacterium smegmatis MC2 155	0.8209	Amu14_5374677	Escherichia coli CFT073	0.6827
Amu8_3918828	Mycolicibacterium smegmatis MC2 155	0.806	Amu14_5533204	Mycobacterium tuberculosis CDC1551	0.7719
Amu8_3192001	Streptococcus pyogenes MGAS10394	0.9118	Amu14_2069650	Mycobacterium tuberculosis CDC1551	0.8384
Amu8_2671151	Thermotoga maritima MSB8	0.7188	Amu14_5849297	Mycobacterium tuberculosis CDC1551	0.7965
Amu8_514835	Mycolicibacterium smegmatis MC2 155	0.806	Amu14_1599256	Mycobacterium tuberculosis CDC1551	0.7657
Amu8_880284	Thermotoga maritima MSB8	0.7344	Amu14_2227944	Escherichia coli K-12	0.7005
Amu8_6789891	Listeria innocua Clip11262	0.8125	Amu14_5219180	Mycobacterium tuberculosis CDC1551	0.8696
Amu8_346692	Streptomyces clavuligerus	0.8684	Amu14_7109887	Mycobacterium tuberculosis CDC1551	0.7872
Amu8_527308	Streptococcus pyogenes MGAS10394	0.8824	Amu14_2543810	Mycobacterium tuberculosis CDC1551	0.9007
Amu8_527348	Streptococcus pyogenes MGAS10394	0.8824	Amu14_6167378	Mycobacterium tuberculosis CDC1551	0.7403
Amu8_3220041	Thermotoga maritima MSB8	0.75	Amu14_1754068	Mycobacterium tuberculosis CDC1551	0.69
Amu8_546432	Bacillus subtilis subsp. subtilis str. 168	0.5946	Amu14_7425101	Mycobacterium tuberculosis CDC1551	0.7885
Amu8_3804873	Bacillus subtilis subsp. subtilis str. 168	0.6081	Amu14_3646384	Buchnera aphidicola str. APS (Acyrthosiphon pisum)	0.8
Amu8_7602888	Streptomyces coelicolor A3(2)	0.8421	Amu14_5062375	Arabidopsis thaliana	0.605
Amu8_4384262	Thauera aromatica	0.6292	Amu14_6794940	Mycobacterium tuberculosis CDC1551	0.8323
Amu8_2246700	Bacillus subtilis subsp. subtilis str. 168	0.6418	Amu14_1126647	Mycobacterium tuberculosis CDC1551	0.9518
Amu8_6547078	Bacillus subtilis subsp. subtilis str. 168	0.6081	Amu14_5221749	Mycobacterium tuberculosis CDC1551	0.8676
Amu8_4595782	Bacillus subtilis subsp. subtilis str. 168	0.5	Amu14_1445161	Mycobacterium tuberculosis CDC1551	0.7632
Amu14_6141752	Shewanella violacea DSS12	0.7681	Amu14_5853901	Mycobacterium tuberculosis CDC1551	0.8407
Amu14_3466206	Streptomyces coelicolor A3(2)	0.8125	Amu14_28504	Mycobacterium tuberculosis CDC1551	0.7051
Amu14_1577951	Sinorhizobium meliloti 1021	0.7971	Amu14_4908842	Buchnera aphidicola str. Sg (Schizaphis graminum)	0.7361
Amu14_1107212	Bacillus anthracis	0.9024	Amu14_5065490	Mycobacterium tuberculosis CDC1551	0.9474
Amu14_1423931	Sinorhizobium fredii NGR234	0.8657	Amu14_3177360	Klebsiella pneumoniae	0.6528
Amu14_1108646	Mycolicibacterium smegmatis MC2 155	0.8889	Amu14_499959	Haemophilus influenzae Rd KW20	0.6479
Amu14_6147983	Shewanella violacea DSS12	0.7377	Amu14_3808774	Mycobacterium tuberculosis CDC1551	0.9141
Amu14_5206881	Listeria innocua Clip11262	0.8824	Amu14_5066107	Mycobacterium tuberculosis CDC1551	0.7679
Amu14_640654	Listeria innocua Clip11262	0.8136	Amu14_4122023	Mycobacterium tuberculosis CDC1551	0.6111
Amu14_1743608	Mycolicibacterium smegmatis MC2 155	0.8358	Amu14_6798998	Mycobacterium tuberculosis CDC1551	0.9079
Amu14_7098635	Rickettsia bellii RML369-C	0.7656	Amu14_4280625	Mycobacterium tuberculosis CDC1551	0.9118
Amu14_5997404	Mycolicibacterium smegmatis MC2 155	0.8475	Amu14_3966439	Haemophilus influenzae Rd KW20	0.7454
Amu14_5053699	Sinorhizobium fredii NGR234	0.717	Amu14_1759306	Klebsiella pneumoniae	0.614
Amu14_3007759	Sinorhizobium meliloti 1021	0.7313	Amu14_2233840	Bacillus cereus ATCC 14579	0.5886
Amu14_6946121	Streptomyces clavuligerus	0.8305	Amu14_2233881	Buchnera aphidicola str. Bp (Baizongia pistaciae)	0.7419
Amu14_3799531	Listeria innocua Clip11262	0.8125	Amu14_5225629	Buchnera aphidicola str. Sg (Schizaphis graminum)	0.7768
Amu14_4431261	Sinorhizobium fredii NGR234	0.7209	Amu14_2077235	Mycobacterium tuberculosis CDC1551	0.7164
Amu14_6163664	Pseudomonas aeruginosa PAO1	0.9512	Amu14_1759798	Mycobacterium tuberculosis CDC1551	0.75
Amu14_808791	Streptomyces coelicolor A3(2)	0.8095	Amu14_3967243	Mycobacterium tuberculosis CDC1551	0.935
Amu14_2543166	Arthrobacter globiformis	0.8657	Amu14_4598888	Buchnera aphidicola str. Sg (Schizaphis graminum)	0.7976
Amu14_181767	Sinorhizobium fredii NGR234	0.913	Amu14_4598905	Mycobacterium tuberculosis CDC1551	0.8406
Amu14_811449	Sinorhizobium fredii NGR234	0.8462	Amu14_5067444	Limosilactobacillus reuteri	0.7742
Amu14_6795292	Nicotiana sylvestris	0.9024	Amu14_2708360	Buchnera aphidicola str. Bp (Baizongia pistaciae)	0.7273
Amu14_7269689	Sinorhizobium fredii NGR234	0.7846	Amu14_5541903	Haemophilus influenzae Rd KW20	0.7368
Amu14_4594212	Sinorhizobium fredii NGR234	0.7206	Amu14_1921847	Streptococcus pneumoniae R6	0.5946
Amu14_1755938	Arthrobacter globiformis	0.8806	Amu14_1607487	Buchnera aphidicola str. APS (Acyrthosiphon pisum)	0.5302
Amu14_1916813	Sinorhizobium fredii NGR234	0.806	Amu14_2235710	Histoplasma mississippiense (nom. inval.)	0.6867
Amu14_1127702	Arthrobacter globiformis	0.881	Amu14_7117543	Streptococcus pneumoniae R6	0.7887
Amu14_1445939	Sinorhizobium fredii NGR234	0.7302	Amu14_2079474	Mycobacterium tuberculosis CDC1551	0.5991
Amu14_4598779	Vibrio cholerae O1 biovar El Tor str. N16961	0.6769	Amu14_1762001	Mycobacterium tuberculosis CDC1551	0.6529
Amu14_5861032	Bacillus subtilis subsp. subtilis str. 168	0.8413	Amu14_6175350	Mycobacterium tuberculosis CDC1551	0.5974
Amu14_4129099	Staphylococcus aureus RF122	0.7288	Amu14_1450975	Mycobacterium tuberculosis CDC1551	0.7056
Amu14_1767570	Streptomyces clavuligerus	0.9038	Amu14_3813526	Mycobacterium tuberculosis CDC1551	0.7571
Amu14_355641	Pseudomonas aeruginosa PAO1	0.8088	Amu14_5385519	Mycobacterium tuberculosis CDC1551	0.7089
Amu14_5550801	Rickettsia bellii RML369-C	0.7593	Amu14_7434716	Mycobacterium tuberculosis CDC1551	0.8027
Amu14_2088793	Mycobacterium tuberculosis CDC1551	0.8547	Amu14_193212	Mycobacterium tuberculosis CDC1551	0.8
Amu14_3663368	Arthrobacter globiformis	0.619	Amu14_193253	Mycobacterium tuberculosis CDC1551	0.8132
Amu14_5708191	Mycolicibacterium smegmatis MC2 155	0.7761	Amu14_665754	Buchnera aphidicola str. Sg (Schizaphis graminum)	0.6782
Amu14_6659398	Listeria innocua Clip11262	0.8254	Amu14_6178551	Buchnera aphidicola str. Bp (Baizongia pistaciae)	0.7403
Amu14_1308066	Pseudomonas aeruginosa PAO1	0.6933	Amu14_1611343	Mycobacterium tuberculosis CDC1551	0.7899
Amu14_993508	Streptomyces clavuligerus	0.9302	Amu14_666420	Mycobacterium tuberculosis CDC1551	0.7361
Amu14_4616042	Arthrobacter globiformis	0.7442	Amu14_3186549	Mycobacterium tuberculosis CDC1551	0.875
Amu14_3668731	Salmonella enterica subsp. enterica serovar Typhi	0.9091	Amu14_6807117	Zea mays	0.6513
Amu14_3668750	Salmonella enterica subsp. enterica serovar Typhi	0.9091	Amu14_37916	Schizosaccharomyces pombe 972h-	0.4689
Amu14_6816193	Bacillus cereus	0.8413	Amu14_6492132	Buchnera aphidicola str. Sg (Schizaphis graminum)	0.8333
Amu14_1778752	Staphylococcus aureus RF122	0.7077	Amu14_5864288	Escherichia coli K-12	0.7027
Amu14_6032293	Staphylococcus haemolyticus JCSC1435	0.8594	Amu14_4448434	Mycobacterium tuberculosis CDC1551	0.7436
Amu14_3512440	Bacillus anthracis	0.8571	Amu14_3974668	Mycobacterium tuberculosis CDC1551	0.75
Amu14_680975	Sinorhizobium fredii NGR234	0.8966	Amu14_2717020	Listeria monocytogenes EGD-e	0.8256
Amu14_3671963	Sinorhizobium fredii NGR234	0.8	Amu14_4131713	Escherichia coli K-12	0.7181
Amu14_4931988	Vibrio cholerae O1 biovar El Tor str. N16961	0.6769	Amu14_3347523	Mycobacterium tuberculosis CDC1551	0.6974
Amu14_522942	Bacillus anthracis	0.8154	Amu14_198594	Haemophilus influenzae Rd KW20	0.7738
Amu14_524299	Sinorhizobium fredii NGR234	0.75	Amu14_827078	Mycobacterium tuberculosis CDC1551	0.7256
Amu14_2572588	Buchnera aphidicola str. Bp (Baizongia pistaciae)	0.746	Amu14_3662081	Mycobacterium tuberculosis CDC1551	0.7955
Amu14_5090252	Streptomyces clavuligerus	0.8788	Amu14_5551648	Meyerozyma guilliermondii ATCC 6260	0.7157
Amu14_5090948	Salmonella enterica subsp. enterica serovar Typhi	0.8	Amu14_3662168	Arabidopsis thaliana	0.725
Amu14_842710	Streptomyces coelicolor A3(2)	0.7463	Amu14_3977205	Haemophilus influenzae Rd KW20	0.7143
Amu14_58958	Bacillus subtilis subsp. subtilis str. 168	0.873	Amu14_6339337	Escherichia coli K-12	0.5427
Amu14_6359569	Shewanella violacea DSS12	0.6515	Amu14_1617216	Mycobacterium tuberculosis CDC1551	0.7736
Amu14_5573334	Mycolicibacterium smegmatis MC2 155	0.7931	Amu14_5076895	Streptococcus pneumoniae R6	0.7222
Amu14_7463483	Arthrobacter globiformis	0.6716	Amu14_2089625	Buchnera aphidicola str. Sg (Schizaphis graminum)	0.8028
Amu14_4631847	Sinorhizobium fredii NGR234	0.7313	Amu14_357892	Escherichia coli K-12	0.719
Amu14_1325792	Arthrobacter globiformis	0.9091	Amu14_3663667	Mycobacterium tuberculosis CDC1551	0.7368
Amu14_2428292	Streptomyces clavuligerus	0.8438	Amu14_2246189	Mycobacterium tuberculosis CDC1551	0.7188
Amu14_1957679	Salmonella enterica subsp. enterica serovar Typhi	0.7692	Amu14_7287429	Mycobacterium tuberculosis CDC1551	0.8824
Amu14_6995174	Bacillus cereus	0.8837	Amu14_6656791	Mycobacterium tuberculosis CDC1551	0.8472
Amu14_2901010	Sinorhizobium fredii NGR234	0.7463	Amu14_6656812	Mycobacterium tuberculosis CDC1551	0.875
Amu14_3219494	Shewanella violacea DSS12	0.7846	Amu14_2246778	Buchnera aphidicola str. Sg (Schizaphis graminum)	0.7791
Amu14_545183	Vibrio cholerae O1 biovar El Tor str. N16961	0.6613	Amu14_6025059	Mycobacterium tuberculosis CDC1551	0.9221
Amu14_5110437	Mycolicibacterium smegmatis MC2 155	0.6912	Amu14_4924798	Mycobacterium tuberculosis CDC1551	0.8642
Amu14_4955275	Mycolicibacterium smegmatis MC2 155	0.8889	Amu14_2721608	Oryza sativa Japonica Group	0.6543
Amu14_2122207	Pseudomonas aeruginosa PAO1	0.913	Amu14_3506705	Caenorhabditis elegans	0.5714
Amu14_6689675	Sinorhizobium fredii NGR234	0.7903	Amu14_2406042	Mycobacterium tuberculosis CDC1551	0.7103
Amu14_3698665	Sinorhizobium fredii NGR234	0.791	Amu14_516005	Mycobacterium tuberculosis CDC1551	0.8649
Amu14_860289	Sinorhizobium fredii NGR234	0.942	Amu14_516018	Mycobacterium tuberculosis CDC1551	0.8873
Amu14_5588616	Escherichia coli CFT073	0.8308	Amu14_2406166	Mycobacterium tuberculosis CDC1551	0.6295
Amu14_4647218	Arthrobacter globiformis	0.7206	Amu14_4453695	Haemophilus influenzae Rd KW20	0.7273
Amu14_78495	Sinorhizobium fredii NGR234	0.8039	Amu14_1307225	Mycobacterium tuberculosis CDC1551	0.8556
Amu14_2283002	Streptomyces coelicolor A3(2)	0.7656	Amu14_3195549	Mycobacterium tuberculosis CDC1551	0.7625
Amu14_2442640	Sinorhizobium fredii NGR234	0.7692	Amu14_7131505	Zea mays	0.5649
Amu14_711682	Salmonella enterica subsp. enterica serovar Typhi	0.9062	Amu14_2094286	Klebsiella pneumoniae	0.7027
Amu14_5592379	Rickettsia bellii RML369-C	0.7162	Amu14_5081953	Mycobacterium tuberculosis CDC1551	0.8395
Amu14_238225	Sinorhizobium fredii NGR234	0.806	Amu14_3509112	Kluyveromyces lactis	0.6139
Amu14_5908787	Sinorhizobium fredii NGR234	0.7463	Amu14_993219	Mycobacterium tuberculosis CDC1551	0.72
Amu14_6066868	Salmonella enterica subsp. enterica serovar Typhi	0.7692	Amu14_4140282	Mycobacterium tuberculosis CDC1551	0.9091
Amu14_2759913	Staphylococcus aureus RF122	0.7231	Amu14_3826920	Mycobacterium tuberculosis CDC1551	0.7051
Amu14_400231	[Bacillus] caldolyticus	0.8095	Amu14_5083554	Escherichia coli K-12	0.6575
Amu14_3073976	Geobacillus stearothermophilus	0.7344	Amu14_2251742	Mycobacterium tuberculosis CDC1551	0.8228
Amu14_6852070	Sinorhizobium fredii NGR234	0.8276	Amu14_834775	Buchnera aphidicola str. Sg (Schizaphis graminum)	0.7802
Amu14_7485858	Mycolicibacterium smegmatis MC2 155	0.6935	Amu14_3199209	Mycobacterium tuberculosis CDC1551	0.7647
Amu14_2289371	Bacillus anthracis	0.8254	Amu14_1310778	Limosilactobacillus reuteri	0.7385
Amu14_1813777	Sinorhizobium fredii NGR234	0.8136	Amu14_1150900	Mycobacterium tuberculosis CDC1551	0.7838
Amu14_1033781	Stigmatella aurantiaca DW4	0.8033	Amu14_6663611	Escherichia coli CFT073	0.7903
Amu14_2290197	Mycolicibacterium smegmatis MC2 155	0.8333	Amu14_2882827	Pyricularia oryzae 70-15	0.5875
Amu14_718492	Cereibacter sphaeroides	0.6275	Amu14_4144342	Buchnera aphidicola str. Sg (Schizaphis graminum)	0.7714
Amu14_1663769	Sinorhizobium fredii NGR234	0.8966	Amu14_682089	Mycobacterium tuberculosis CDC1551	0.9655
Amu14_3710928	Mycolicibacterium smegmatis MC2 155	0.6935	Amu14_3831033	Mycobacterium tuberculosis CDC1551	0.8333
Amu14_4811198	Neisseria meningitidis MC58	0.6686	Amu14_209429	Mycobacterium tuberculosis CDC1551	0.5294
Amu14_6857021	Vibrio cholerae O1 biovar El Tor str. N16961	0.7119	Amu14_5404431	Escherichia coli K-12	0.6885
Amu14_7019006	Staphylococcus haemolyticus JCSC1435	0.8	Amu14_2729435	Mycobacterium tuberculosis CDC1551	0.7
Amu14_5443900	Streptomyces coelicolor A3(2)	0.619	Amu14_7454040	Mycobacterium tuberculosis CDC1551	0.881
Amu14_408428	Staphylococcus aureus RF122	0.8594	Amu14_1782429	Klebsiella pneumoniae	0.8864
Amu14_92924	Mycolicibacterium smegmatis MC2 155	0.9459	Amu14_2100837	Mycobacterium tuberculosis CDC1551	0.6506
Amu14_7022395	Sinorhizobium fredii NGR234	0.7794	Amu14_525494	Mycobacterium tuberculosis CDC1551	0.8488
Amu14_6235678	Sinorhizobium fredii NGR234	0.7273	Amu14_5406058	Buchnera aphidicola str. Bp (Baizongia pistaciae)	0.558
Amu14_3245399	Sinorhizobium fredii NGR234	0.8621	Amu14_3675659	Meyerozyma guilliermondii ATCC 6260	0.7534
Amu14_2298765	Arthrobacter globiformis	0.8657	Amu14_1629631	Mycobacterium tuberculosis CDC1551	0.7699
Amu14_2772647	Sinorhizobium fredii NGR234	0.7627	Amu14_4776531	Mycobacterium tuberculosis CDC1551	0.7528
Amu14_2143699	Rickettsia bellii RML369-C	0.7162	Amu14_1001441	Mycobacterium tuberculosis CDC1551	0.7324
Amu14_1671979	Salmonella enterica subsp. enterica serovar Typhi	0.6774	Amu14_1001746	Mycobacterium tuberculosis CDC1551	0.7747
Amu14_4977648	Streptomyces clavuligerus	0.8	Amu14_2259187	Mycobacterium tuberculosis CDC1551	0.7692
Amu14_5133461	Bacillus anthracis	0.8462	Amu14_3362411	Klebsiella pneumoniae	0.76
Amu14_7184774	Sinorhizobium fredii NGR234	0.7692	Amu14_686306	Mycobacterium tuberculosis CDC1551	0.7836
Amu14_4194542	Bacillus cereus	0.8209	Amu14_2102951	Limosilactobacillus reuteri	0.6211
Amu14_3723003	Bordetella pertussis Tohama I	0.8	Amu14_1475325	Methanocaldococcus jannaschii DSM 2661	0.7761
Amu14_7186211	Shewanella violacea DSS12	0.881	Amu14_4464745	Mycobacterium tuberculosis CDC1551	0.9143
Amu14_6715471	Bordetella pertussis Tohama I	0.8095	Amu14_4150943	Escherichia coli K-12	0.7237
Amu14_4672554	Escherichia coli CFT073	0.6418	Amu14_5408806	Mycobacterium tuberculosis CDC1551	0.75
Amu14_3564599	Sinorhizobium fredii NGR234	0.7143	Amu14_2418546	Buchnera aphidicola str. Sg (Schizaphis graminum)	0.6783
Amu14_1833289	Sinorhizobium fredii NGR234	0.8696	Amu14_6824490	Helicobacter pylori 26695	0.5822
Amu14_105691	Vibrio cholerae O1 biovar El Tor str. N16961	0.7164	Amu14_7142418	Escherichia coli K-12	0.7128
Amu14_2001088	Sinorhizobium fredii NGR234	0.7963	Amu14_529261	Mycobacterium tuberculosis CDC1551	0.622
Amu14_4201369	Streptomyces coelicolor A3(2)	0.7846	Amu14_1004956	Mycobacterium tuberculosis CDC1551	0.8462
Amu14_2628168	Sinorhizobium fredii NGR234	0.8382	Amu14_1004979	Mycobacterium tuberculosis CDC1551	0.8308
Amu14_6563589	Bacillus subtilis subsp. subtilis str. 168	0.871	Amu14_4627250	Mycobacterium tuberculosis CDC1551	0.7797
Amu14_4045265	Staphylococcus aureus RF122	0.7143	Amu14_843630	Mycobacterium tuberculosis CDC1551	0.7763
Amu14_4205337	Sinorhizobium fredii NGR234	0.8806	Amu14_3838248	Mycobacterium tuberculosis CDC1551	0.8284
Amu14_5465026	Bacillus anthracis	0.7937	Amu14_1787871	Mycobacterium tuberculosis CDC1551	0.6911
Amu14_113392	Shewanella violacea DSS12	0.7681	Amu14_530851	Mycobacterium tuberculosis CDC1551	0.6502
Amu14_3735859	Sinorhizobium fredii NGR234	0.8793	Amu14_375156	Mycobacterium tuberculosis CDC1551	0.7083
Amu14_1381504	Sinorhizobium fredii NGR234	0.75	Amu14_4467659	Arabidopsis thaliana	0.7606
Amu14_590605	Bordetella pertussis Tohama I	0.6508	Amu14_4153890	Mycobacterium tuberculosis CDC1551	0.8841
Amu14_3897918	Salmonella enterica subsp. enterica serovar Typhi	0.9	Amu14_5885345	Buchnera aphidicola str. Sg (Schizaphis graminum)	0.8481
Amu14_3740639	Micrococcus luteus NCTC 2665	0.7879	Amu14_2107609	Mycobacterium tuberculosis CDC1551	0.9114
Amu14_6734458	Shewanella violacea DSS12	0.7121	Amu14_7305552	Escherichia coli O157:H7	0.5962
Amu14_2952063	Streptomyces clavuligerus	0.8125	Amu14_2264000	Mycobacterium tuberculosis CDC1551	0.7532
Amu14_5948506	Sinorhizobium fredii NGR234	0.7778	Amu14_6989111	Mycobacterium tuberculosis CDC1551	0.7879
Amu14_6577797	Streptococcus pyogenes MGAS315	0.9	Amu14_6989178	Mycobacterium tuberculosis CDC1551	0.7848
Amu14_4845382	Arthrobacter globiformis	0.8657	Amu14_6674881	Buchnera aphidicola str. APS (Acyrthosiphon pisum)	0.8023
Amu14_1544390	Sinorhizobium fredii NGR234	0.7121	Amu14_6674903	Mycobacterium tuberculosis CDC1551	0.75
Amu14_7523774	Sinorhizobium fredii NGR234	0.6897	Amu14_7461995	Escherichia coli K-12	0.6445
Amu14_6580225	Vibrio cholerae O1 biovar El Tor str. N16961	0.6769	Amu14_4941413	Klebsiella pneumoniae	0.6098
Amu14_3432367	Sinorhizobium fredii NGR234	0.8235	Amu14_2738621	Klebsiella pneumoniae	0.7339
Amu14_2331256	Sinorhizobium meliloti 1021	0.75	Amu14_2424509	Mycobacterium tuberculosis CDC1551	0.7397
Amu14_6271631	Mycolicibacterium smegmatis MC2 155	0.8475	Amu14_2424585	Mycobacterium tuberculosis CDC1551	0.6986
Amu14_1550431	[Bacillus] caldolyticus	0.8182	Amu14_219432	Mycobacterium tuberculosis CDC1551	0.8082
Amu14_1551296	Rickettsia bellii RML369-C	0.7123	Amu14_7307616	Oryza sativa Japonica Group	0.6829
Amu14_7217172	Listeria innocua Clip11262	0.8571	Amu14_3524782	Mycobacterium tuberculosis CDC1551	0.8899
Amu14_7217225	Sinorhizobium fredii NGR234	0.7612	Amu14_220267	Haemophilus influenzae Rd KW20	0.7527
Amu14_4541338	Sinorhizobium fredii NGR234	0.7879	Amu14_3842397	Mycobacterium tuberculosis CDC1551	0.7838
Amu14_604563	Bacillus subtilis subsp. subtilis str. 168	0.9231	Amu14_5574943	Mycobacterium tuberculosis CDC1551	0.8472
Amu14_3439004	Salmonella enterica subsp. enterica serovar Typhi	0.7692	Amu14_1792283	Escherichia coli CFT073	0.7429
Amu14_290845	Bacillus cereus	0.7937	Amu14_6362504	Klebsiella pneumoniae	0.6286
Amu14_5168352	Sinorhizobium fredii NGR234	0.8889	Amu14_7464613	Mycobacterium tuberculosis CDC1551	0.8354
Amu14_6901737	Stigmatella aurantiaca DW4	0.8033	Amu14_2583228	Mycobacterium tuberculosis CDC1551	0.8824
Amu14_5169382	Sinorhizobium fredii NGR234	0.791	Amu14_1327855	Geobacillus kaustophilus HTA426	0.6972
Amu14_2029959	Staphylococcus aureus RF122	0.6769	Amu14_850530	Mycobacterium tuberculosis CDC1551	0.7912
Amu14_1400375	Sinorhizobium fredii NGR234	0.717	Amu14_6208745	Mycobacterium tuberculosis CDC1551	0.8298
Amu14_2814961	Sinorhizobium fredii NGR234	0.7463	Amu14_1642376	Escherichia coli K-12	0.7801
Amu14_6906468	Staphylococcus saprophyticus subsp. saprophyticus ATCC 15305 = NCTC 7292	0.7755	Amu14_697905	Mycobacterium tuberculosis CDC1551	0.6
Amu14_2661733	Sinorhizobium fredii NGR234	0.7246	Amu14_3373099	Mycobacterium tuberculosis CDC1551	0.75
Amu14_4713274	Arthrobacter globiformis	0.8657	Amu14_1959102	Mycobacterium tuberculosis CDC1551	0.8571
Amu14_2819948	Bacillus cereus	0.8413	Amu14_3373529	Buchnera aphidicola str. APS (Acyrthosiphon pisum)	0.8154
Amu14_3132338	Sinorhizobium fredii NGR234	0.7937	Amu14_1487988	Mycobacterium tuberculosis CDC1551	0.7059
Amu14_3922759	Sinorhizobium fredii NGR234	0.825	Amu14_4948920	Mycobacterium tuberculosis CDC1551	0.8469
Amu14_7072338	Bacillus cereus	0.8413	Amu14_6211051	Mycobacterium tuberculosis CDC1551	0.7397
Amu14_1873275	Staphylococcus aureus RF122	0.7231	Amu14_1488658	Streptococcus pneumoniae R6	0.6585
Amu14_5024535	Pseudomonas fragi	0.6825	Amu14_4791868	Mycobacterium tuberculosis CDC1551	0.875
Amu14_5973644	Sinorhizobium fredii NGR234	0.7969	Amu14_4477297	Escherichia coli O157:H7	0.6447
Amu14_2975741	Sinorhizobium fredii NGR234	0.8806	Amu14_1171251	Buchnera aphidicola str. Bp (Baizongia pistaciae)	0.8049
Amu14_7233615	Shewanella violacea DSS12	0.5902	Amu14_2118063	Mycobacterium tuberculosis CDC1551	0.875
Amu14_1569939	Sinorhizobium meliloti 1021	0.8519	Amu14_3377488	Klebsiella pneumoniae	0.8276
Amu14_2668932	Shewanella violacea DSS12	0.6818	Amu14_2275276	Mycobacterium tuberculosis CDC1551	0.9114
Amu14_1878310	Sinorhizobium fredii NGR234	0.9138	Amu14_2433897	Mycobacterium tuberculosis CDC1551	0.8429
Amu14_2515085	Sinorhizobium fredii NGR234	0.7353	Amu14_4641161	Buchnera aphidicola str. Sg (Schizaphis graminum)	0.7826
Amu14_2671381	Mycolicibacterium smegmatis MC2 155	0.6769	Amu14_7000895	Synechocystis sp. PCC 6803 substr. Kazusa	0.7531
Amu14_2354668	Staphylococcus saprophyticus subsp. saprophyticus ATCC 15305 = NCTC 7292	0.7656	Amu14_4794272	Shewanella sediminis HAW-EB3	0.7188
Amu14_3931305	Bacillus cereus	0.7708	Amu14_4952415	Mycobacterium tuberculosis CDC1551	0.7736
Amu14_5188275	Stigmatella aurantiaca DW4	0.8939	Amu14_546116	Mycobacterium tuberculosis CDC1551	0.7727
Amu14_3142156	Vibrio cholerae O1 biovar El Tor str. N16961	0.6721	Amu14_3535438	Mycobacterium tuberculosis CDC1551	0.92
Amu14_5351555	Streptomyces coelicolor A3(2)	0.6508	Amu14_4167997	Escherichia coli CFT073	0.6744
Amu14_4408176	Sinorhizobium meliloti 1021	0.7937	Amu14_3853551	Mycobacterium tuberculosis CDC1551	0.7913
Amu14_4879613	Sinorhizobium fredii NGR234	0.9767	Amu14_2277821	Klebsiella pneumoniae	0.7455
Amu14_3618486	Vibrio cholerae O1 biovar El Tor str. N16961	0.6615	Amu14_5270036	Buchnera aphidicola str. Sg (Schizaphis graminum)	0.8101
Amu14_5048565	Escherichia coli K-12	0.542	Amu14_3380460	Mycobacterium tuberculosis CDC1551	0.7422
Amu14_1760260	Mycobacterium tuberculosis CDC1551	0.5802	Amu14_3380526	Haemophilus influenzae Rd KW20	0.8375
Amu14_5424524	Thermotoga maritima MSB8	0.6935	Amu14_4644730	Klebsiella pneumoniae	0.7937
Amu14_6710473	Vibrio cholerae O1 biovar El Tor str. N16961	0.7077	Amu14_2593411	Mycobacterium tuberculosis CDC1551	0.7761
Amu14_2041148	Pseudomonas aeruginosa PAO1	0.9016	Amu14_2593437	Mycobacterium tuberculosis CDC1551	0.8026
Amu14_4252253	Bacillus subtilis subsp. subtilis str. 168	0.8611	Amu14_4010830	Streptococcus pneumoniae R6	0.7872
Amu14_1891384	Halorhodospira halophila	0.4968	Amu14_860729	Haemophilus influenzae Rd KW20	0.4927
Amu14_3468309	Thermotoga maritima MSB8	0.7812	Amu14_6218975	Mycobacterium tuberculosis CDC1551	0.7238
Amu14_6144721	Mycobacterium leprae TN	0.5604	Amu14_2753642	Buchnera aphidicola str. Sg (Schizaphis graminum)	0.775
Amu14_634529	Mycobacterium tuberculosis CDC1551	0.5637	Amu14_5588791	Mycobacterium tuberculosis CDC1551	0.8
Amu14_3945084	Streptomyces coelicolor A3(2)	0.5593	Amu14_3538983	Mycobacterium tuberculosis CDC1551	0.8008
Amu14_1900473	Bacillus anthracis	0.7872	Amu14_1805705	Mycobacterium tuberculosis CDC1551	0.7921
Amu14_811717	Micrococcus luteus NCTC 2665	0.6562	Amu14_7478912	Escherichia coli K-12	0.7048
Amu14_6327437	Stigmatella aurantiaca DW4	0.6719	Amu14_5589261	Mycobacterium tuberculosis CDC1551	0.8356
Amu14_1759808	Micrococcus luteus NCTC 2665	0.7213	Amu14_1970570	Mycobacterium tuberculosis CDC1551	0.8652
Amu14_2396607	Bacillus anthracis	0.75	Amu14_1339818	Mycobacterium tuberculosis CDC1551	0.7101
Amu14_6962284	Sinorhizobium fredii NGR234	0.75	Amu14_3384342	Buchnera aphidicola str. Sg (Schizaphis graminum)	0.7468
Amu14_6809378	Micrococcus luteus NCTC 2665	0.7656	Amu14_3384368	Haemophilus influenzae Rd KW20	0.7368
Amu14_4772964	Bacillus anthracis	0.76	Amu14_2597051	Escherichia coli K-12	0.6897
Amu14_2898169	Micrococcus luteus NCTC 2665	0.6269	Amu14_5590068	Mycobacterium tuberculosis CDC1551	0.8281
Amu14_2588340	Stigmatella aurantiaca DW4	0.8095	Amu14_5905033	Bacillus cereus ATCC 14579	0.7286
Amu14_7321071	Bacillus anthracis	0.76	Amu14_3384782	Mycobacterium tuberculosis CDC1551	0.5839
Amu14_5429761	Sinorhizobium meliloti 1021	0.7705	Amu14_4801048	Escherichia coli O157:H7	0.6577
Amu14_5431023	Mycobacterium leprae TN	0.519	Amu14_862868	Mycobacterium tuberculosis CDC1551	0.6984
Amu14_1033730	Pseudomonas aeruginosa PAO1	0.8444	Amu14_5590694	Mycobacterium tuberculosis CDC1551	0.812
Amu14_4021381	Salmonella enterica subsp. enterica serovar Typhi	0.9062	Amu14_5591022	Arabidopsis thaliana	0.5758
Amu14_5292640	Salmonella enterica subsp. enterica serovar Typhi	0.9048	Amu14_5114821	Mycobacterium tuberculosis CDC1551	0.8378
Amu14_2148074	Mycolicibacterium smegmatis MC2 155	0.7302	Amu14_1341159	Mycobacterium tuberculosis CDC1551	0.7812
Amu14_1373953	Nicotiana sylvestris	0.7612	Amu14_6379527	Buchnera aphidicola str. Sg (Schizaphis graminum)	0.8205
Amu14_1213072	Bacillus subtilis subsp. subtilis str. 168	0.8056	Amu14_4488214	Mycobacterium tuberculosis CDC1551	0.7987
Amu14_113630	Salmonella enterica subsp. enterica serovar Typhi	0.8769	Amu14_6848350	Mycobacterium tuberculosis CDC1551	0.7659
Amu14_1214437	Bacillus anthracis	0.7	Amu14_2128328	Mycobacterium tuberculosis CDC1551	0.8253
Amu14_1544730	Thermotoga maritima MSB8	0.7188	Amu14_3231394	Mycobacterium tuberculosis CDC1551	0.8148
Amu14_4218120	Shigella flexneri	0.75	Amu14_7326205	Escherichia coli CFT073	0.7347
Amu14_1391831	Lactiplantibacillus plantarum WCFS1	0.6129	Amu14_6535216	Mycobacterium tuberculosis CDC1551	0.8353
Amu14_6115085	Shigella flexneri	0.6923	Amu14_3862775	Buchnera aphidicola str. Bp (Baizongia pistaciae)	0.7612
Amu14_1396746	Micrococcus luteus NCTC 2665	0.7213	Amu14_5279219	Arabidopsis thaliana	0.7671
Amu14_5488729	Salmonella enterica subsp. enterica serovar Typhi	0.8358	Amu14_6696571	Haemophilus influenzae Rd KW20	0.7216
Amu14_6911198	Sinorhizobium fredii NGR234	0.8077	Amu14_6696592	Mycobacterium tuberculosis CDC1551	0.7419
Amu14_4248458	Salmonella enterica subsp. enterica serovar Typhi	0.8462	Amu14_4652774	Haemophilus influenzae Rd KW20	0.8043
Amu14_4407783	Shigella flexneri	0.7258	Amu14_6225870	Klebsiella pneumoniae	0.5253
Amu14_5397378	Bacillus anthracis	0.6825	Amu14_7012860	Klebsiella pneumoniae	0.6702
Amu14_1154583	Bacillus subtilis subsp. subtilis str. 168	0.7969	Amu14_1346089	Mycobacterium tuberculosis CDC1551	0.7123
Amu14_7315966	Bacillus subtilis subsp. subtilis str. 168	0.878	Amu14_7013932	Escherichia coli O157:H7	0.7614
Amu14_4665070	Bacillus anthracis	0.8281	Amu14_6068976	Mycobacterium tuberculosis CDC1551	0.8526
Amu14_1371509	Streptomyces coelicolor A3(2)	0.5645	Amu14_2761612	Mycobacterium tuberculosis CDC1551	0.8684
Amu14_4212673	Stigmatella aurantiaca DW4	0.7727	Amu14_1505201	Escherichia coli O157:H7	0.6867
Amu14_2490989	Pseudomonas aeruginosa PAO1	0.9756	Amu14_869395	Escherichia coli CFT073	0.5785
Amu14_158790	Stigmatella aurantiaca DW4	0.6286	Amu14_2917591	Mycobacterium tuberculosis CDC1551	0.9341
Amu14_3622661	Streptomyces coelicolor A3(2)	0.678	Amu14_4336217	Escherichia coli K-12	0.7378
Amu14_1418776	Sinorhizobium fredii NGR234	0.8971	Amu14_6853809	Klebsiella pneumoniae	0.8
Amu14_318726	Stigmatella aurantiaca DW4	0.8654	Amu14_6539589	Mycobacterium tuberculosis CDC1551	0.802
Amu14_6144245	Bacillus subtilis subsp. subtilis str. 168	0.8108	Amu14_7171843	Mycobacterium tuberculosis CDC1551	0.7558
Amu14_6302125	Escherichia coli CFT073	0.8222	Amu14_719238	Buchnera aphidicola str. Sg (Schizaphis graminum)	0.5772
Amu14_6775719	Mycolicibacterium smegmatis MC2 155	0.9403	Amu14_5913720	Streptococcus pneumoniae R6	0.7571
Amu14_4888512	Allochromatium vinosum DSM 180	0.5938	Amu14_243732	Mycobacterium tuberculosis CDC1551	0.7609
Amu14_1897312	Streptomyces coelicolor A3(2)	0.7846	Amu14_5914307	Haemophilus influenzae Rd KW20	0.7966
Amu14_2211632	Shewanella violacea DSS12	0.6	Amu14_4023217	Zea mays	0.6529
Amu14_3474601	Rickettsia bellii RML369-C	0.7778	Amu14_1664525	Mycobacterium tuberculosis CDC1551	0.7746
Amu14_1900886	Escherichia coli S88	0.6211	Amu14_89166	Mycobacterium tuberculosis CDC1551	0.7895
Amu14_4582430	Arthrobacter globiformis	0.8033	Amu14_405081	Limosilactobacillus reuteri	0.593
Amu14_3165135	Shewanella violacea DSS12	0.6462	Amu14_6073126	Mycobacterium tuberculosis CDC1551	0.7872
Amu14_4110419	Buchnera aphidicola str. APS (Acyrthosiphon pisum)	0.8846	Amu14_5915628	Buchnera aphidicola str. Sg (Schizaphis graminum)	0.5532
Amu14_6631266	Arthrobacter globiformis	0.7069	Amu14_1191510	Haemophilus influenzae Rd KW20	0.8125
Amu14_2067828	Bacillus cereus ATCC 14579	0.8049	Amu14_1191539	Haemophilus influenzae Rd KW20	0.7945
Amu14_2384258	Mycobacterium tuberculosis CDC1551	0.5821	Amu14_3396412	Mycobacterium tuberculosis CDC1551	0.7368
Amu14_7268753	Sinorhizobium fredii NGR234	0.807	Amu14_5755235	Escherichia coli K-12	0.7681
Amu14_5062996	Sinorhizobium fredii NGR234	0.8696	Amu14_6389612	Escherichia coli K-12	0.5971
Amu14_3489704	Mycolicibacterium smegmatis MC2 155	0.9254	Amu14_3870870	Klebsiella pneumoniae	0.8167
Amu14_3963665	Sinorhizobium fredii NGR234	0.7581	Amu14_5603659	Mycobacterium tuberculosis CDC1551	0.8
Amu14_4123343	Sinorhizobium fredii NGR234	0.7083	Amu14_4663002	Mycobacterium tuberculosis CDC1551	0.881
Amu14_4123393	Escherichia coli W	0.6406	Amu14_6707259	Haemophilus influenzae Rd KW20	0.7595
Amu14_7274651	Salmonella enterica subsp. enterica serovar Typhi	0.6761	Amu14_6392141	Escherichia coli K-12	0.6423
Amu14_4440703	Shewanella violacea DSS12	0.791	Amu14_3554827	Mycobacterium tuberculosis CDC1551	0.8571
Amu14_6801167	Escherichia coli W	0.6721	Amu14_3716437	Mycobacterium tuberculosis CDC1551	0.9
Amu14_6332886	Escherichia coli W	0.6271	Amu14_4663836	Buchnera aphidicola str. Sg (Schizaphis graminum)	0.75
Amu14_2081894	Vibrio cholerae O1 biovar El Tor str. N16961	0.6957	Amu14_6547209	Haemophilus influenzae Rd KW20	0.6812
Amu14_2555579	Listeria innocua Clip11262	0.8333	Amu14_3874450	Mycobacterium tuberculosis CDC1551	0.78
Amu14_5234733	Sinorhizobium fredii NGR234	0.7959	Amu14_1987866	Haemophilus influenzae Rd KW20	0.7677
Amu14_1929756	Shewanella violacea DSS12	0.6094	Amu14_1987903	Haemophilus influenzae Rd KW20	0.7941
Amu14_1141962	Sinorhizobium fredii NGR234	0.8769	Amu14_1357965	Mycobacterium tuberculosis CDC1551	0.9091
Amu14_7127355	Escherichia coli W	0.7869	Amu14_4345590	Mycobacterium tuberculosis CDC1551	0.8333
Amu14_2876006	Escherichia coli W	0.7255	Amu14_4504833	Haemophilus influenzae Rd KW20	0.436
Amu14_7289733	Rickettsia bellii RML369-C	0.7778	Amu14_6549266	Buchnera aphidicola str. Bp (Baizongia pistaciae)	0.7867
Amu14_5247844	Mycolicibacterium smegmatis MC2 155	0.8833	Amu14_6864065	Mycobacterium tuberculosis CDC1551	0.9255
Amu14_3832289	Sinorhizobium fredii NGR234	0.8824	Amu14_6080597	Mycobacterium tuberculosis CDC1551	0.8496
Amu14_4149182	Streptomyces coelicolor A3(2)	0.78	Amu14_6239579	Oryza sativa Japonica Group	0.6739
Amu14_6985370	Rickettsia bellii RML369-C	0.7931	Amu14_2460061	Mycobacterium tuberculosis CDC1551	0.8873
Amu14_2578607	Sinorhizobium fredii NGR234	0.8806	Amu14_1990810	Streptococcus pneumoniae R6	0.6795
Amu14_7308350	Rickettsia bellii RML369-C	0.7123	Amu14_6396134	Mycobacterium tuberculosis CDC1551	0.8382
Amu14_4475703	Shewanella violacea DSS12	0.7121	Amu14_6396162	Mycobacterium tuberculosis CDC1551	0.8416
Amu14_5583765	Vibrio cholerae O1 biovar El Tor str. N16961	0.6957	Amu14_4821053	Buchnera aphidicola str. Sg (Schizaphis graminum)	0.831
Amu14_6057726	Sinorhizobium fredii NGR234	0.8971	Amu14_2302763	Arabidopsis thaliana	0.6545
Amu14_6529551	Sinorhizobium fredii NGR234	0.942	Amu14_3878330	Escherichia coli CFT073	0.6289
Amu14_5592168	Mycolicibacterium smegmatis MC2 155	0.963	Amu14_730817	Vanderwaltozyma polyspora DSM 70294	0.7612
Amu14_7010387	Escherichia coli W	0.6364	Amu14_2303135	Escherichia coli O157:H7	0.6966
Amu14_5277956	Shewanella violacea DSS12	0.697	Amu14_2303157	Mus musculus	0.6667
Amu14_2289195	Arthrobacter globiformis	0.8302	Amu14_6082751	Mycobacterium tuberculosis CDC1551	0.9
Amu14_3392377	Streptomyces coelicolor A3(2)	0.7846	Amu14_4350030	Meyerozyma guilliermondii ATCC 6260	0.75
Amu14_6540513	Buchnera aphidicola str. APS (Acyrthosiphon pisum)	0.8545	Amu14_732072	Mycobacterium tuberculosis CDC1551	0.8429
Amu14_6388397	Shewanella violacea DSS12	0.678	Amu14_6713450	Listeria monocytogenes EGD-e	0.5973
Amu14_2609239	Streptomyces coelicolor A3(2)	0.6885	Amu14_1675900	Buchnera aphidicola str. APS (Acyrthosiphon pisum)	0.5484
Amu14_6390496	Escherichia coli W	0.8519	Amu14_3561566	Cryptococcus neoformans var. neoformans JEC21	0.5607
Amu14_6706593	Bacillus cereus	0.8154	Amu14_4194511	Synechocystis sp. PCC 6803 substr. Kazusa	0.685
Amu14_5445230	Sinorhizobium fredii NGR234	0.8971	Amu14_1520720	Mycobacterium tuberculosis CDC1551	0.6395
Amu14_3719529	Mycolicibacterium smegmatis MC2 155	0.8214	Amu14_4823724	Escherichia coli K-12	0.6056
Amu14_5763338	Lactiplantibacillus plantarum WCFS1	0.6897	Amu14_2149700	Buchnera aphidicola str. Sg (Schizaphis graminum)	0.7321
Amu14_1201490	Vibrio cholerae O1 biovar El Tor str. N16961	0.6667	Amu14_4195235	Mycobacterium tuberculosis CDC1551	0.8714
Amu14_1201522	Vibrio cholerae O1 biovar El Tor str. N16961	0.6667	Amu14_7186277	Mycobacterium tuberculosis CDC1551	0.8484
Amu14_6400533	Sinorhizobium fredii NGR234	0.9118	Amu14_1830691	Mycobacterium tuberculosis CDC1551	0.8947
Amu14_6403438	Bacillus cereus	0.8095	Amu14_102191	Mycobacterium tuberculosis CDC1551	0.7931
Amu14_3095125	Escherichia coli W	0.8	Amu14_5928769	Mycobacterium tuberculosis CDC1551	0.75
Amu14_1369670	Sinorhizobium fredii NGR234	0.7083	Amu14_3253023	Mycobacterium tuberculosis CDC1551	0.7202
Amu14_1369776	Sinorhizobium fredii NGR234	0.7292	Amu14_419457	Escherichia coli K-12	0.7
Amu14_1216251	Sinorhizobium fredii NGR234	0.7313	Amu14_6086956	Klebsiella pneumoniae	0.7778
Amu14_1216264	Sinorhizobium fredii NGR234	0.7955	Amu14_7188580	Mycobacterium tuberculosis CDC1551	0.9167
Amu14_1379156	Sinorhizobium fredii NGR234	0.8	Amu14_4354139	Mycobacterium tuberculosis CDC1551	0.8356
Amu14_5780786	Buchnera aphidicola str. Bp (Baizongia pistaciae)	0.6333	Amu14_6403023	Mycobacterium tuberculosis CDC1551	0.9565
Amu14_5627236	Pseudomonas aeruginosa PAO1	0.6827	Amu14_576990	Mycobacterium tuberculosis CDC1551	0.8495
Amu14_3423688	Sinorhizobium fredii NGR234	0.8421	Amu14_577004	Haemophilus influenzae Rd KW20	0.8525
Amu14_4840626	Escherichia coli W	0.6545	Amu14_577009	Haemophilus influenzae Rd KW20	0.8136
Amu14_4054165	Sinorhizobium fredii NGR234	0.942	Amu14_5138569	Mycobacterium tuberculosis CDC1551	0.9048
Amu14_3270188	Sinorhizobium fredii NGR234	0.8939	Amu14_4673722	Mycobacterium tuberculosis CDC1551	0.75
Amu14_3427507	Sinorhizobium fredii NGR234	0.7536	Amu14_4673740	Mycobacterium tuberculosis CDC1551	0.7424
Amu14_2174822	Bordetella pertussis Tohama I	0.8281	Amu14_5138610	Mycobacterium tuberculosis CDC1551	0.9048
Amu14_4378383	Stigmatella aurantiaca DW4	0.7612	Amu14_1680729	Mycobacterium tuberculosis CDC1551	0.8941
Amu14_1708291	Bradyrhizobium diazoefficiens USDA 110	0.9038	Amu14_3411387	Mycobacterium tuberculosis CDC1551	0.8235
Amu14_2024803	Sinorhizobium fredii NGR234	0.7164	Amu14_1368487	Mycobacterium tuberculosis CDC1551	0.9174
Amu14_7217208	Sinorhizobium fredii NGR234	0.8	Amu14_3726996	Streptococcus pneumoniae R6	0.6048
Amu14_3119724	Sinorhizobium fredii NGR234	0.7302	Amu14_106332	Mycobacterium tuberculosis CDC1551	0.8314
Amu14_4065606	Listeria innocua Clip11262	0.8364	Amu14_1834442	Haemophilus influenzae Rd KW20	0.7097
Amu14_2179168	Mycolicibacterium smegmatis MC2 155	0.9	Amu14_4827946	Arabidopsis thaliana	0.7895
Amu14_3281587	Mycolicibacterium smegmatis MC2 155	0.717	Amu14_4986040	Mycobacterium tuberculosis CDC1551	0.7215
Amu14_6429971	Sinorhizobium fredii NGR234	0.7656	Amu14_6559737	Oryza sativa Japonica Group	0.7067
Amu14_1711659	Escherichia coli W	0.8214	Amu14_4041566	Mus musculus	0.7344
Amu14_3442325	Salmonella enterica subsp. enterica serovar Typhi	0.8125	Amu14_1207581	Haemophilus influenzae Rd KW20	0.8082
Amu14_1715025	Mycolicibacterium smegmatis MC2 155	0.8358	Amu14_739330	Mycobacterium tuberculosis CDC1551	0.8218
Amu14_1715040	Mycolicibacterium smegmatis MC2 155	0.8358	Amu14_1370692	Mycobacterium tuberculosis CDC1551	0.7611
Amu14_4859254	Vibrio cholerae O1 biovar El Tor str. N16961	0.6727	Amu14_5618320	Mycobacterium tuberculosis CDC1551	0.7952
Amu14_2031865	Xanthomonas campestris pv. campestris str. ATCC 33913	0.8421	Amu14_6721047	Geobacillus kaustophilus HTA426	0.7647
Amu14_922835	[Bacillus] caldolyticus	0.8444	Amu14_1528272	Mycobacterium tuberculosis CDC1551	0.8611
Amu14_3448011	Sinorhizobium fredii NGR234	0.8261	Amu14_1528520	Mycobacterium tuberculosis CDC1551	0.8696
Amu14_299917	Sinorhizobium fredii NGR234	0.8039	Amu14_1210257	Mycobacterium tuberculosis CDC1551	0.5398
Amu14_300081	Sinorhizobium fredii NGR234	0.8039	Amu14_5934886	Buchnera aphidicola str. Sg (Schizaphis graminum)	0.8421
Amu14_144994	Sinorhizobium fredii NGR234	0.825	Amu14_2470993	Mycobacterium tuberculosis CDC1551	0.8
Amu14_4554856	Sinorhizobium fredii NGR234	0.8222	Amu14_6563005	Buchnera aphidicola str. Sg (Schizaphis graminum)	0.726
Amu14_3138189	Escherichia coli W	0.6724	Amu14_3888704	Escherichia coli K-12	0.7662
Amu14_4243312	Sinorhizobium fredii NGR234	0.7353	Amu14_5774321	Escherichia coli CFT073	0.7778
Amu14_4720438	Sinorhizobium fredii NGR234	0.7273	Amu14_2940097	Mycobacterium tuberculosis CDC1551	0.8864
Amu14_1879740	Escherichia coli W	0.6667	Amu14_2940133	Mycobacterium tuberculosis CDC1551	0.7704
Amu14_2830738	Vibrio cholerae O1 biovar El Tor str. N16961	0.7121	Amu14_3731378	Mycobacterium tuberculosis CDC1551	0.8739
Amu14_1888727	Escherichia coli W	0.6364	Amu14_742403	Oryza sativa Japonica Group	0.6949
Amu14_4575591	Mus musculus	0.5714	Amu14_3259768	Buchnera aphidicola str. APS (Acyrthosiphon pisum)	0.7683
Amu14_4105446	Mycobacterium tuberculosis CDC1551	0.5507	Amu14_3260299	Mycobacterium tuberculosis CDC1551	0.9016
Amu14_1910354	Sinorhizobium fredii NGR234	0.7353	Amu14_5306538	Mycobacterium tuberculosis CDC1551	0.7797
Amu14_4594162	Sinorhizobium fredii NGR234	0.7353	Amu14_1375443	Mycobacterium tuberculosis CDC1551	0.8875
Amu14_1446835	Sinorhizobium fredii NGR234	0.8421	Amu14_427889	Arabidopsis thaliana	0.7302
Amu14_6671530	Sinorhizobium fredii NGR234	0.7164	Amu14_267806	Klebsiella pneumoniae	0.6875
Amu14_4169714	Vibrio cholerae O1 biovar El Tor str. N16961	0.6462	Amu14_4361962	Streptococcus pneumoniae R6	0.7465
Amu14_7481845	Escherichia coli CFT073	0.6269	Amu14_2474145	Mycobacterium tuberculosis CDC1551	0.8228
Amu14_3070805	Micrococcus luteus NCTC 2665	0.6825	Amu14_584844	Escherichia coli K-12	0.5965
Amu14_755609	Escherichia coli CFT073	0.7333	Amu14_3891350	Mycobacterium tuberculosis CDC1551	0.8723
Amu14_5799498	Pseudomonas aeruginosa PAO1	0.7747	Amu14_6878482	Escherichia coli CFT073	0.6265
Amu14_2187085	Vibrio cholerae O1 biovar El Tor str. N16961	0.6765	Amu14_1376068	Limosilactobacillus reuteri	0.6197
Amu14_6550308	Bacillus subtilis subsp. subtilis str. 168	0.9333	Amu14_7041601	Haemophilus influenzae Rd KW20	0.5357
Amu14_7204151	Pseudomonas aeruginosa PAO1	0.9194	Amu14_428672	Haemophilus influenzae Rd KW20	0.7273
Amu14_3135399	Streptomyces coelicolor A3(2)	0.8769	Amu14_3734400	Klebsiella pneumoniae	0.807
Amu14_3831587	Vibrio cholerae O1 biovar El Tor str. N16961	0.5932	Amu14_3573562	Mycobacterium tuberculosis CDC1551	0.8824
Amu14_4319339	Vibrio cholerae O1 biovar El Tor str. N16961	0.6167	Amu14_7359096	Mycobacterium tuberculosis CDC1551	0.7174
Amu14_5437766	Vibrio cholerae O1 biovar El Tor str. N16961	0.6618	Amu14_896339	Streptococcus pneumoniae R6	0.7632
Amu14_4657043	Vibrio cholerae O1 biovar El Tor str. N16961	0.6618	Amu14_1377311	Mycobacterium tuberculosis CDC1551	0.7397
Amu14_5199229	Mycolicibacterium smegmatis MC2 155	0.85	Amu14_7042603	Mycobacterium tuberculosis CDC1551	0.8316
Amu14_5987362	Streptococcus pyogenes MGAS10394	0.7593	Amu14_2790059	Mycobacterium tuberculosis CDC1551	0.8396
Amu14_1735842	Mycobacterium leprae TN	0.584	Amu14_1842576	Mycobacterium tuberculosis CDC1551	0.8214
Amu14_2837922	Mycolicibacterium smegmatis MC2 155	0.8209	Amu14_3103414	Escherichia coli CFT073	0.6567
Amu14_5360508	Mycolicibacterium smegmatis MC2 155	0.8525	Amu14_5941778	Escherichia coli K-12	0.7136
Amu14_5208661	Vibrio cholerae O1 biovar El Tor str. N16961	0.6615	Amu14_2319628	Klebsiella pneumoniae	0.7522
Amu14_3006254	Thermotoga maritima MSB8	0.7812	Amu14_5310090	Mycobacterium tuberculosis CDC1551	0.8592
Amu14_5052920	Bacillus anthracis	0.7667	Amu14_6413974	Mycobacterium tuberculosis CDC1551	0.7121
Amu14_333102	Pseudomonas fragi	0.7586	Amu14_3422378	Mycobacterium tuberculosis CDC1551	0.8732
Amu14_6474112	Sinorhizobium fredii NGR234	0.7846	Amu14_2163765	Mycobacterium tuberculosis CDC1551	0.811
Amu14_6788668	Mycolicibacterium smegmatis MC2 155	0.8209	Amu14_3423772	Buchnera aphidicola str. APS (Acyrthosiphon pisum)	0.6447
Amu14_22521	Mycolicibacterium smegmatis MC2 155	0.8209	Amu14_1694403	Buchnera aphidicola str. APS (Acyrthosiphon pisum)	0.6753
Amu14_3804920	Mycolicibacterium smegmatis MC2 155	0.8209	Amu14_1381379	Mycobacterium tuberculosis CDC1551	0.7703
Amu14_3804957	Streptomyces clavuligerus	0.8571	Amu14_590311	Escherichia coli K-12	0.8642
Amu14_5852374	Synechocystis sp. PCC 6803 substr. Kazusa	0.5127	Amu14_590402	Klebsiella pneumoniae	0.7123
Amu14_657966	Thermotoga maritima MSB8	0.75	Amu14_6261574	Geobacillus kaustophilus HTA426	0.8
Amu14_815789	Bacillus anthracis	0.6721	Amu14_750903	Klebsiella pneumoniae	0.6452
Amu14_4754820	Streptomyces clavuligerus	0.8889	Amu14_119543	Klebsiella pneumoniae	0.7727
Amu14_3024323	Bacillus anthracis	0.7667	Amu14_4998131	Arabidopsis thaliana	0.5572
Amu14_4287511	Micrococcus luteus NCTC 2665	0.7164	Amu14_2950187	Mycobacterium tuberculosis CDC1551	0.9277
Amu14_352910	Bacillus cereus	0.7213	Amu14_6574389	Escherichia coli K-12	0.7605
Amu14_982688	Listeria innocua Clip11262	0.6825	Amu14_4842060	Mycobacterium tuberculosis CDC1551	0.8442
Amu14_5553718	Thermotoga maritima MSB8	0.75	Amu14_903782	Mycobacterium tuberculosis CDC1551	0.9143
Amu14_6342059	Sinorhizobium fredii NGR234	0.7846	Amu14_121484	Arabidopsis thaliana	0.7143
Amu14_6661695	Streptomyces clavuligerus	0.8636	Amu14_3899207	Mycobacterium tuberculosis CDC1551	0.8267
Amu14_995240	Thermotoga maritima MSB8	0.746	Amu14_436264	Mycobacterium tuberculosis CDC1551	0.7838
Amu14_6192194	Mycolicibacterium smegmatis MC2 155	0.8462	Amu14_2951096	Mycobacterium tuberculosis CDC1551	0.8281
Amu14_2568542	Thermotoga maritima MSB8	0.75	Amu14_3581231	Mycobacterium tuberculosis CDC1551	0.7323
Amu14_4618873	Mycolicibacterium smegmatis MC2 155	0.8209	Amu14_2951802	Mycobacterium tuberculosis CDC1551	0.7727
Amu14_2569612	Listeria innocua Clip11262	0.8281	Amu14_1070234	Mycobacterium tuberculosis CDC1551	0.8723
Amu14_3046757	Mycolicibacterium smegmatis MC2 155	0.7761	Amu14_1070265	Mycobacterium tuberculosis CDC1551	0.8723
Amu14_3046802	Mycolicibacterium smegmatis MC2 155	0.8209	Amu14_1070295	Mycobacterium tuberculosis CDC1551	0.8378
Amu14_3845783	Thermotoga maritima MSB8	0.7812	Amu14_3900497	Mycobacterium tuberculosis CDC1551	0.7264
Amu14_2270544	Streptomyces coelicolor A3(2)	0.8852	Amu14_3581775	Mycobacterium tuberculosis CDC1551	0.904
Amu14_6051638	Streptomyces clavuligerus	0.8824	Amu14_6420195	Mycobacterium tuberculosis CDC1551	0.8395
Amu14_4004299	Streptococcus pyogenes MGAS315	0.8806	Amu14_7208699	Haemophilus influenzae Rd KW20	0.6418
Amu14_2273451	Listeria innocua Clip11262	0.7627	Amu14_7051834	Mycobacterium tuberculosis CDC1551	0.7368
Amu14_4950562	Thermotoga maritima MSB8	0.7969	Amu14_3744402	Mycobacterium tuberculosis CDC1551	0.9079
Amu14_2591011	Thermotoga maritima MSB8	0.75	Amu14_5477196	Mycobacterium tuberculosis CDC1551	0.7937
Amu14_4799078	Streptococcus pyogenes MGAS10394	0.7015	Amu14_2018024	Mycobacterium tuberculosis CDC1551	0.8261
Amu14_3078653	Sinorhizobium fredii NGR234	0.7246	Amu14_2799682	Mycobacterium tuberculosis CDC1551	0.8652
Amu14_564841	Arthrobacter globiformis	0.9333	Amu14_3744991	Mycobacterium tuberculosis CDC1551	0.7692
Amu14_3404782	Mycolicibacterium smegmatis MC2 155	0.7321	Amu14_4694456	Bacillus subtilis subsp. subtilis str. 168	0.6438
Amu14_1201087	Lactiplantibacillus plantarum WCFS1	0.6462	Amu14_4059170	Mycobacterium tuberculosis CDC1551	0.6552
Amu14_5295968	Bacillus anthracis	0.7333	Amu14_2800888	Synechocystis sp. PCC 6803 substr. Kazusa	0.6941
Amu14_6869474	Thermotoga maritima MSB8	0.7031	Amu14_126539	Escherichia coli K-12	0.6167
Amu14_3565943	Bacillus subtilis subsp. subtilis str. 168	0.8596	Amu14_126661	Mycobacterium tuberculosis CDC1551	0.9429
Amu14_1835174	Thermotoga maritima MSB8	0.7333	Amu14_5478895	Buchnera aphidicola str. Sg (Schizaphis graminum)	0.8229
Amu14_1683717	Bacillus anthracis	0.7586	Amu14_7053846	Buchnera aphidicola str. Sg (Schizaphis graminum)	0.8161
Amu14_4517569	Micrococcus luteus NCTC 2665	0.7308	Amu14_3585527	Mycobacterium tuberculosis CDC1551	0.605
Amu14_3261656	Thermotoga maritima MSB8	0.7031	Amu14_127575	Mycobacterium tuberculosis CDC1551	0.7905
Amu14_3263297	Mycolicibacterium smegmatis MC2 155	0.8393	Amu14_5480717	Mycobacterium tuberculosis CDC1551	0.6818
Amu14_6261062	Streptococcus pyogenes MGAS315	0.8824	Amu14_3905758	Escherichia coli K-12	0.8
Amu14_5946171	Escherichia coli K-12	0.5331	Amu14_1855603	Mycobacterium tuberculosis CDC1551	0.8837
Amu14_2949773	Thermotoga maritima MSB8	0.75	Amu14_2647260	Mycobacterium tuberculosis CDC1551	0.8173
Amu14_2013606	Bacillus anthracis	0.7656	Amu14_5007104	Buchnera aphidicola str. Sg (Schizaphis graminum)	0.7
Amu14_6887776	Bacillus cereus	0.7	Amu14_6426504	Mycobacterium tuberculosis CDC1551	0.7267
Amu14_594703	Arthrobacter globiformis	0.8	Amu14_6583462	Mycobacterium tuberculosis CDC1551	0.8286
Amu14_3901625	Streptococcus pyogenes MGAS10394	0.7344	Amu14_6583488	Mycobacterium tuberculosis CDC1551	0.8
Amu14_7054454	Bacillus anthracis	0.7667	Amu14_2332917	Mycobacterium tuberculosis CDC1551	0.76
Amu14_3278826	Mycolicibacterium smegmatis MC2 155	0.8696	Amu14_5162670	Mycobacterium tuberculosis CDC1551	0.9286
Amu14_6428131	Mycolicibacterium smegmatis MC2 155	0.85	Amu14_5956753	Mycobacterium tuberculosis CDC1551	0.8193
Amu14_5796369	Sinorhizobium fredii NGR234	0.7246	Amu14_6743409	Mycobacterium tuberculosis CDC1551	0.8718
Amu14_1709335	Streptococcus pyogenes MGAS10394	0.7302	Amu14_5323499	Mycobacterium tuberculosis CDC1551	0.9259
Amu14_6588963	Bacillus cereus	0.7213	Amu14_4852024	Mycobacterium tuberculosis CDC1551	0.6762
Amu14_6751146	Bacillus subtilis subsp. subtilis str. 168	0.6719	Amu14_5794672	Candida albicans SC5314	0.5952
Amu14_2665492	Vibrio cholerae O1 biovar El Tor str. N16961	0.8261	Amu14_4222793	Mycobacterium tuberculosis CDC1551	0.7808
Amu14_2666659	Arthrobacter globiformis	1	Amu14_1393705	Buchnera aphidicola str. Sg (Schizaphis graminum)	0.7412
Amu14_7238219	Streptococcus pyogenes MGAS10394	0.75	Amu14_2649916	Mycobacterium tuberculosis CDC1551	0.85
Amu14_6607893	Listeria innocua Clip11262	0.8413	Amu14_2649934	Mycobacterium tuberculosis CDC1551	0.8519
Amu14_4247243	Bacillus anthracis	0.7302	Amu14_446807	Saccharomyces cerevisiae S288C	0.613
Amu14_6769712	Mycolicibacterium smegmatis MC2 155	0.8462	Amu14_3590322	Mycobacterium tuberculosis CDC1551	0.7257
Amu14_5192333	Bacillus cereus	0.7213	Amu14_2650243	Mycobacterium tuberculosis CDC1551	0.9216
Lang37_3025224	Escherichia coli CFT073	0.6866	Amu14_6745052	Escherichia coli K-12	0.6846
Lang37_1450739	Sinorhizobium fredii NGR234	0.7463	Amu14_287782	Synechocystis sp. PCC 6803 substr. Kazusa	0.7894
Lang37_6186793	Arthrobacter globiformis	0.6716	Amu14_1394538	Mycobacterium tuberculosis CDC1551	0.9459
Lang37_1585723	Streptomyces clavuligerus	0.8281	Amu14_7059752	Mycobacterium tuberculosis CDC1551	0.7059
Lang37_6057041	Vibrio cholerae O1 biovar El Tor str. N16961	0.6818	Amu14_6115660	Escherichia coli O157:H7	0.7264
Lang37_3692251	Micrococcus luteus NCTC 2665	0.6562	Amu14_6745884	Mycobacterium tuberculosis CDC1551	0.8737
Lang37_5664541	Sinorhizobium fredii NGR234	0.7727	Amu14_7060252	Mycobacterium tuberculosis CDC1551	0.8298
Lang37_275154	Sinorhizobium fredii NGR234	0.746	Amu14_603899	Mycobacterium tuberculosis CDC1551	0.6364
Lang37_6189966	Sinorhizobium fredii NGR234	0.7761	Amu14_2651290	Escherichia coli CFT073	0.6905
Lang37_2513031	Staphylococcus saprophyticus subsp. saprophyticus ATCC 15305 = NCTC 7292	0.6269	Amu14_765450	Mycobacterium tuberculosis CDC1551	0.766
Lang37_1725825	Mycolicibacterium smegmatis MC2 155	0.6721	Amu14_2181206	Mycobacterium tuberculosis CDC1551	0.6045
Lang37_20197	Sinorhizobium fredii NGR234	0.7538	Amu14_605249	Escherichia coli K-12	0.6538
Lang37_5281540	Sinorhizobium fredii NGR234	0.7414	Amu14_4384308	Mycobacterium tuberculosis CDC1551	0.7595
Lang37_20739	Mycolicibacterium smegmatis MC2 155	0.8448	Amu14_4384343	Mycobacterium tuberculosis CDC1551	0.7971
Lang37_4753464	Stigmatella aurantiaca DW4	0.803	Amu14_449977	Mycobacterium tuberculosis CDC1551	0.8326
Lang37_3440807	Sinorhizobium fredii NGR234	0.7969	Amu14_2028190	Mycobacterium tuberculosis CDC1551	0.7089
Lang37_5681288	Staphylococcus saprophyticus subsp. saprophyticus ATCC 15305 = NCTC 7292	0.6308	Amu14_1862199	Mycobacterium tuberculosis CDC1551	0.84
Lang37_1211929	Sinorhizobium fredii NGR234	0.7692	Amu14_1862226	Mycobacterium tuberculosis CDC1551	0.757
Lang37_302854	Sinorhizobium fredii NGR234	0.7612	Amu14_4856607	Haemophilus influenzae Rd KW20	0.9062
Lang37_5955471	Stigmatella aurantiaca DW4	0.8308	Amu14_606713	Mycobacterium tuberculosis CDC1551	0.925
Lang37_3850833	Sinorhizobium fredii NGR234	0.7761	Amu14_3441623	Buchnera aphidicola str. Sg (Schizaphis graminum)	0.7368
Lang37_2274258	Sinorhizobium fredii NGR234	0.8088	Amu14_2655234	Buchnera aphidicola str. Sg (Schizaphis graminum)	0.7812
Lang37_1876729	Vibrio cholerae O1 biovar El Tor str. N16961	0.6567	Amu14_4229410	Mycobacterium tuberculosis CDC1551	0.914
Lang37_1355637	Streptomyces clavuligerus	0.8148	Amu14_1557546	Mycobacterium tuberculosis CDC1551	0.8462
Lang37_4249939	Sinorhizobium fredii NGR234	0.7059	Amu14_921114	Buchnera aphidicola str. Sg (Schizaphis graminum)	0.7753
Lang37_307269	Sinorhizobium fredii NGR234	0.7407	Amu14_7223602	Buchnera aphidicola str. Sg (Schizaphis graminum)	0.7606
Lang37_5171217	Rickettsia bellii RML369-C	0.7872	Amu14_3757684	Buchnera aphidicola str. Sg (Schizaphis graminum)	0.789
Lang37_2805441	Sinorhizobium fredii NGR234	0.7692	Amu14_2499967	Escherichia coli CFT073	0.6727
Lang37_4388116	Sinorhizobium fredii NGR234	0.75	Amu14_4387620	Buchnera aphidicola str. Sg (Schizaphis graminum)	0.6
Lang37_5311427	Sinorhizobium meliloti 1021	0.75	Amu14_1865388	Haemophilus influenzae Rd KW20	0.6271
Lang37_3469307	Stigmatella aurantiaca DW4	0.7674	Amu14_7225687	Buchnera aphidicola str. Sg (Schizaphis graminum)	0.7761
Lang37_841588	Sinorhizobium fredii NGR234	0.7761	Amu14_6123298	Mycobacterium tuberculosis CDC1551	0.7705
Lang37_5832969	Rickettsia bellii RML369-C	0.7692	Amu14_6906610	Mycobacterium tuberculosis CDC1551	0.8378
Lang37_4393532	Micrococcus luteus NCTC 2665	0.6719	Amu14_2659626	Mycobacterium tuberculosis CDC1551	0.9053
Lang37_3086281	Sinorhizobium fredii NGR234	0.7612	Amu14_7540277	Streptococcus pneumoniae R6	0.7143
Lang37_581084	Sinorhizobium fredii NGR234	0.7969	Amu14_2503341	Escherichia coli K-12	0.6667
Lang37_57497	Vibrio cholerae O1 biovar El Tor str. N16961	0.6875	Amu14_5493835	Haemophilus influenzae Rd KW20	0.7677
Lang37_3741584	Stigmatella aurantiaca DW4	0.8657	Amu14_2503466	Klebsiella pneumoniae	0.6463
Lang37_1373993	Stigmatella aurantiaca DW4	0.6269	Amu14_4862856	Mycobacterium tuberculosis CDC1551	0.9012
Lang37_983174	Sinorhizobium fredii NGR234	0.7879	Amu14_4862894	Mycobacterium tuberculosis CDC1551	0.9114
Lang37_4791159	Shewanella violacea DSS12	0.7692	Amu14_5174901	Escherichia coli K-12	0.6625
Lang37_2686982	Sinorhizobium fredii NGR234	0.697	Amu14_4711703	Methanocaldococcus jannaschii DSM 2661	0.6869
Lang37_2430837	Pseudomonas syringae pv. tomato str. DC3000	0.9833	Amu14_142195	Escherichia coli K-12	0.66
Lang37_4532729	Mycolicibacterium smegmatis MC2 155	0.8889	Amu14_142572	Mycobacterium tuberculosis CDC1551	0.7849
Lang37_5191179	Micrococcus luteus NCTC 2665	0.7879	Amu14_4863860	Klebsiella pneumoniae	0.6633
Lang37_3100423	Sinorhizobium fredii NGR234	0.8095	Amu14_2036527	Mycobacterium tuberculosis CDC1551	0.6866
Lang37_992432	Sinorhizobium fredii NGR234	0.8507	Amu14_4392116	Mycobacterium tuberculosis CDC1551	0.5813
Lang37_4279388	Arthrobacter globiformis	0.7705	Amu14_4550773	Mycobacterium tuberculosis CDC1551	0.8209
Lang37_2567113	Arthrobacter globiformis	0.8806	Amu14_5808056	Mycobacterium tuberculosis CDC1551	0.8113
Lang37_5332626	Sinorhizobium fredii NGR234	0.7692	Amu14_3922251	Escherichia coli K-12	0.7635
Lang37_3229814	Streptomyces clavuligerus	0.8438	Amu14_7543940	Limosilactobacillus reuteri	0.6418
Lang37_995986	Sinorhizobium fredii NGR234	0.8657	Amu14_3450187	Buchnera aphidicola str. APS (Acyrthosiphon pisum)	0.7529
Lang37_3105181	Sinorhizobium fredii NGR234	0.7612	Amu14_6442753	Mycobacterium tuberculosis CDC1551	0.7808
Lang37_5854652	Sinorhizobium fredii NGR234	0.7692	Amu14_1245125	Mycobacterium tuberculosis CDC1551	0.7108
Lang37_81487	Sinorhizobium fredii NGR234	0.7692	Amu14_4237919	Buchnera aphidicola str. Bp (Baizongia pistaciae)	0.6857
Lang37_6259081	Sinorhizobium fredii NGR234	0.7692	Amu14_4237939	Escherichia coli K-12	0.679
Lang37_609187	Sinorhizobium fredii NGR234	0.7969	Amu14_7231445	Mycobacterium tuberculosis CDC1551	0.7426
Lang37_85973	Bordetella pertussis Tohama I	0.8154	Amu14_3923560	Mycobacterium tuberculosis CDC1551	0.8209
Lang37_1010714	Sinorhizobium fredii NGR234	0.8	Amu14_3603618	Mycobacterium tuberculosis CDC1551	0.9324
Lang37_3374293	Stigmatella aurantiaca DW4	0.6557	Amu14_7072979	Synechocystis sp. PCC 6803 substr. Kazusa	0.4624
Lang37_4558506	Vibrio cholerae O1 biovar El Tor str. N16961	0.6364	Amu14_929322	Mycobacterium tuberculosis CDC1551	0.7763
Lang37_1013127	Sinorhizobium fredii NGR234	0.8406	Amu14_929699	Escherichia coli K-12	0.6568
Lang37_3243599	Stigmatella aurantiaca DW4	0.7674	Amu14_1567961	Buchnera aphidicola str. APS (Acyrthosiphon pisum)	0.7625
Lang37_2191630	Vibrio cholerae O1 biovar El Tor str. N16961	0.623	Amu14_2040996	Escherichia coli CFT073	0.5561
Lang37_3125417	Sinorhizobium fredii NGR234	0.7692	Amu14_1096246	Klebsiella pneumoniae	0.6509
Lang37_884024	Mycolicibacterium smegmatis MC2 155	0.7612	Amu14_2510555	Escherichia coli K-12	0.6772
Lang37_4563973	Listeria innocua Clip11262	0.873	Amu14_6914354	Zea mays	0.6636
Lang37_6011494	Sinorhizobium fredii NGR234	0.746	Amu14_3453013	Mycobacterium tuberculosis CDC1551	0.7961
Lang37_1282165	Sinorhizobium fredii NGR234	0.8654	Amu14_3605623	Buchnera aphidicola str. Bp (Baizongia pistaciae)	0.7426
Lang37_2592087	Sinorhizobium fredii NGR234	0.8636	Amu14_3453030	Mycobacterium tuberculosis CDC1551	0.7534
Lang37_4707242	Streptomyces coelicolor A3(2)	0.8065	Amu14_463668	Bacillus licheniformis DSM 13 = ATCC 14580	0.6055
Lang37_2593435	Streptomyces clavuligerus	0.9242	Amu14_6601241	Klebsiella pneumoniae	0.7195
Lang37_4574809	Mycolicibacterium smegmatis MC2 155	0.8333	Amu14_4868972	Buchnera aphidicola str. Sg (Schizaphis graminum)	0.7117
Lang37_4451359	Rickettsia bellii RML369-C	0.7593	Amu14_1875871	Haemophilus influenzae Rd KW20	0.7292
Lang37_6287434	Streptococcus pyogenes MGAS10394	0.9118	Amu14_7234015	Haemophilus influenzae Rd KW20	0.7857
Lang37_250066	Rickettsia bellii RML369-C	0.7937	Amu14_3136271	Mycobacterium tuberculosis CDC1551	0.7945
Lang37_4985873	Streptomyces clavuligerus	0.6912	Amu14_3136335	Mycobacterium tuberculosis CDC1551	0.7945
Lang37_647232	Stigmatella aurantiaca DW4	0.8615	Amu14_6915230	Buchnera aphidicola str. APS (Acyrthosiphon pisum)	0.8
Lang37_1700643	Sinorhizobium fredii NGR234	0.7308	Amu14_2042581	Mycobacterium tuberculosis CDC1551	0.8889
Lang37_6036933	Sinorhizobium fredii NGR234	0.7692	Amu14_932218	Mycobacterium tuberculosis CDC1551	0.662
Lang37_1438328	Sinorhizobium fredii NGR234	0.8261	Amu14_7076350	Arabidopsis thaliana	0.7927
Lang37_3544274	Sinorhizobium fredii NGR234	0.7692	Amu14_6291923	Klebsiella pneumoniae	0.6082
Lang37_3410823	Sinorhizobium fredii NGR234	0.7581	Amu14_2668855	Mycobacterium tuberculosis CDC1551	0.7722
Lang37_1961962	Sinorhizobium fredii NGR234	0.7536	Amu14_5028151	Buchnera aphidicola str. APS (Acyrthosiphon pisum)	0.5858
Lang37_5908061	Rickettsia bellii RML369-C	0.7627	Amu14_3138033	Escherichia coli K-12	0.615
Lang37_525181	Bordetella pertussis Tohama I	0.875	Amu14_4243072	Klebsiella pneumoniae	0.7447
Lang37_3415045	Sinorhizobium fredii NGR234	0.913	Amu14_7077572	Mycobacterium tuberculosis CDC1551	0.803
Lang37_4730327	Listeria innocua Clip11262	0.6102	Amu14_2670351	Klebsiella pneumoniae	0.7797
Lang37_2501462	Bacillus anthracis	0.7903	Amu14_306672	Mycobacterium tuberculosis CDC1551	0.8889
Lang37_268273	Salmonella enterica subsp. enterica serovar Typhi	0.8462	Amu14_1413226	Buchnera aphidicola str. Bp (Baizongia pistaciae)	0.7727
Lang37_399326	Micrococcus luteus NCTC 2665	0.6719	Amu14_3929312	Mycobacterium tuberculosis CDC1551	0.9552
Lang37_1060538	Micrococcus luteus NCTC 2665	0.6716	Amu14_6449420	Cryptococcus neoformans var. neoformans B-3501A	0.806
Lang37_3692511	Micrococcus luteus NCTC 2665	0.6719	Amu14_2199421	Mycobacterium tuberculosis CDC1551	0.8028
Lang37_2250159	Shigella flexneri	0.6377	Amu14_625048	Mycobacterium tuberculosis CDC1551	0.8702
Lang37_810621	Bacillus cereus ATCC 14579	0.8205	Amu14_3774296	Escherichia coli K-12	0.6771
Lang37_2391059	Micrococcus luteus NCTC 2665	0.6885	Amu14_4875400	Escherichia coli K-12	0.7011
Lang37_4108111	Bacillus anthracis	0.76	Amu14_3612757	Mycobacterium tuberculosis CDC1551	0.8182
Lang37_3068687	Micrococcus luteus NCTC 2665	0.6567	Amu14_2518090	Mycobacterium tuberculosis CDC1551	0.7015
Lang37_5960800	Micrococcus luteus NCTC 2665	0.6719	Amu14_3304525	Klebsiella pneumoniae	0.6179
Lang37_4256435	Stigmatella aurantiaca DW4	0.7313	Amu14_3304552	Oryza sativa Japonica Group	0.7
Lang37_6228048	Stigmatella aurantiaca DW4	0.6418	Amu14_3613675	Mycobacterium tuberculosis CDC1551	0.7213
Lang37_182391	Micrococcus luteus NCTC 2665	0.6119	Amu14_939368	Mycobacterium tuberculosis CDC1551	0.8182
Lang37_4656588	Sinorhizobium fredii NGR234	0.7313	Amu14_2675943	Mycobacterium tuberculosis CDC1551	0.8352
Lang37_183304	Salmonella enterica subsp. enterica serovar Typhi	0.6923	Amu14_5194262	Mycobacterium tuberculosis CDC1551	0.6827
Lang37_1771285	Sinorhizobium fredii NGR234	0.7419	Amu14_4880104	Escherichia coli K-12	0.7132
Lang37_4010920	Salmonella enterica subsp. enterica serovar Typhi	0.8302	Lang37_1840823	Buchnera aphidicola str. APS (Acyrthosiphon pisum)	0.7885
Lang37_1641794	Salmonella enterica subsp. enterica serovar Typhi	0.6452	Lang37_3682296	Escherichia coli K-12	0.78
Lang37_5478791	Micrococcus luteus NCTC 2665	0.6418	Lang37_3682352	Escherichia coli K-12	0.8
Lang37_2458604	Pseudomonas aeruginosa PAO1	0.7966	Lang37_3025068	Aspergillus fischeri NRRL 181	0.68
Lang37_5349385	Shigella flexneri	0.6377	Lang37_3945615	Bacillus cereus ATCC 14579	0.6066
Lang37_4562358	Streptococcus pyogenes MGAS10394	0.7705	Lang37_1184639	Buchnera aphidicola str. Sg (Schizaphis graminum)	0.7901
Lang37_1680761	Shigella flexneri	0.6984	Lang37_4602810	Escherichia coli K-12	0.6298
Lang37_3658699	Thermotoga maritima MSB8	0.7344	Lang37_1841600	Escherichia coli K-12	0.7975
Lang37_109204	Shigella flexneri	0.6226	Lang37_1579711	Escherichia coli CFT073	0.8133
Lang37_2475652	Sinorhizobium meliloti 1021	0.7879	Lang37_1317180	Escherichia coli O157:H7	0.7447
Lang37_2088556	Bacillus anthracis	0.6377	Lang37_5786953	Mycobacterium tuberculosis CDC1551	0.7386
Lang37_385825	Micrococcus luteus NCTC 2665	0.6567	Lang37_4079226	Synechocystis sp. PCC 6803 substr. Kazusa	0.802
Lang37_4589012	Micrococcus luteus NCTC 2665	0.6885	Lang37_4079285	Synechocystis sp. PCC 6803 substr. Kazusa	0.8601
Lang37_650465	Sinorhizobium meliloti 1021	0.8269	Lang37_4868180	Mycobacterium tuberculosis CDC1551	0.6364
Lang37_1959063	Sinorhizobium meliloti 1021	0.75	Lang37_2501334	Buchnera aphidicola str. Sg (Schizaphis graminum)	0.8101
Lang37_3939933	Sinorhizobium fredii NGR234	0.7385	Lang37_6052514	Klebsiella pneumoniae	0.7361
Lang37_1181518	Sinorhizobium fredii NGR234	0.9111	Lang37_4737319	Methanocaldococcus jannaschii DSM 2661	0.6186
Lang37_3283780	Buchnera aphidicola str. APS (Acyrthosiphon pisum)	0.5932	Lang37_5526682	Homo sapiens	0.7593
Lang37_4128448	Bacillus cereus	0.5692	Lang37_1451156	Buchnera aphidicola str. Bp (Baizongia pistaciae)	0.7973
Lang37_1242293	Stigmatella aurantiaca DW4	0.806	Lang37_1582865	Mycobacterium tuberculosis CDC1551	0.7941
Lang37_453319	Streptomyces clavuligerus	0.5806	Lang37_5395537	Escherichia coli K-12	0.831
Lang37_2431847	Bacillus cereus	0.8361	Lang37_4607855	Buchnera aphidicola str. APS (Acyrthosiphon pisum)	0.8182
Lang37_4553096	Stigmatella aurantiaca DW4	0.8387	Lang37_2636694	Buchnera aphidicola str. Bp (Baizongia pistaciae)	0.5505
Lang37_1017115	Bacillus cereus	0.5538	Lang37_1716537	Escherichia coli K-12	0.6227
Lang37_4317146	Bacillus anthracis	0.8308	Lang37_6055599	Mycobacterium tuberculosis CDC1551	0.7576
Lang37_6048589	Sinorhizobium fredii NGR234	0.8868	Lang37_3162924	Buchnera aphidicola str. Sg (Schizaphis graminum)	0.7326
Lang37_2238123	Sinorhizobium fredii NGR234	0.7115	Lang37_3820799	Klebsiella pneumoniae	0.5266
Lang37_1714892	Vibrio cholerae O1 biovar El Tor str. N16961	0.6522	Lang37_1322597	Synechocystis sp. PCC 6803 substr. Kazusa	0.7638
Lang37_5005932	Sinorhizobium fredii NGR234	0.7119	Lang37_533428	Listeria monocytogenes EGD-e	0.6115
Lang37_6190257	Sinorhizobium fredii NGR234	0.7761	Lang37_1453121	Synechocystis sp. PCC 6803 substr. Kazusa	0.7778
Lang37_142176	Buchnera aphidicola str. Bp (Baizongia pistaciae)	0.8036	Lang37_2637480	Shewanella sediminis HAW-EB3	0.7083
Lang37_542355	Sinorhizobium fredii NGR234	0.803	Lang37_5529368	Mycobacterium tuberculosis CDC1551	0.8478
Lang37_4621652	Escherichia coli W	0.9302	Lang37_5791433	Escherichia coli K-12	0.6754
Lang37_2125879	Buchnera aphidicola str. APS (Acyrthosiphon pisum)	0.7872	Lang37_9096	Oryza sativa Japonica Group	0.6471
Lang37_3836136	Sinorhizobium meliloti 1021	0.7556	Lang37_2375844	Mycobacterium tuberculosis CDC1551	0.875
Lang37_1610199	Stigmatella aurantiaca DW4	0.806	Lang37_1324437	Buchnera aphidicola str. Sg (Schizaphis graminum)	0.7313
Lang37_5425149	Stigmatella aurantiaca DW4	0.9091	Lang37_1324478	Buchnera aphidicola str. Sg (Schizaphis graminum)	0.7313
Lang37_4766700	Stigmatella aurantiaca DW4	0.8421	Lang37_140208	Buchnera aphidicola str. Bp (Baizongia pistaciae)	0.6847
Lang37_34642	Sinorhizobium meliloti 1021	0.7246	Lang37_5663999	Mycobacterium tuberculosis CDC1551	0.7143
Lang37_1479141	Mycobacterium tuberculosis CDC1551	0.4769	Lang37_5664011	Mycobacterium tuberculosis CDC1551	0.7143
Lang37_1479374	Listeria innocua Clip11262	0.8197	Lang37_140753	Synechocystis sp. PCC 6803 substr. Kazusa	0.7912
Lang37_2272309	Stigmatella aurantiaca DW4	0.7846	Lang37_140781	Synechocystis sp. PCC 6803 substr. Kazusa	0.7865
Lang37_4506990	Bordetella pertussis Tohama I	0.8281	Lang37_4480924	Escherichia coli K-12	0.6747
Lang37_827812	Stigmatella aurantiaca DW4	0.791	Lang37_5531988	Escherichia coli K-12	0.6646
Lang37_3197322	Yersinia enterocolitica	0.6286	Lang37_536522	Listeria monocytogenes EGD-e	0.6332
Lang37_2539423	Buchnera aphidicola str. Bp (Baizongia pistaciae)	0.6061	Lang37_3428992	Escherichia coli O157:H7	0.6944
Lang37_1099153	Sinorhizobium fredii NGR234	0.7313	Lang37_1721840	Haemophilus influenzae Rd KW20	0.6136
Lang37_3731805	Sinorhizobium fredii NGR234	0.7547	Lang37_5401717	Escherichia coli K-12	0.7725
Lang37_4522791	Escherichia coli CFT073	0.597	Lang37_670315	Mycobacterium tuberculosis CDC1551	0.8958
Lang37_4264731	Sinorhizobium fredii NGR234	0.75	Lang37_670334	Mycobacterium tuberculosis CDC1551	0.9079
Lang37_2551373	Salmonella enterica subsp. enterica serovar Typhi	0.6667	Lang37_800507	Listeria monocytogenes EGD-e	0.6246
Lang37_1371868	Sinorhizobium fredii NGR234	0.8507	Lang37_1457289	Escherichia coli CFT073	0.7568
Lang37_1897687	Stigmatella aurantiaca DW4	0.8769	Lang37_5272724	Mycobacterium tuberculosis CDC1551	0.7857
Lang37_5188846	Vibrio cholerae O1 biovar El Tor str. N16961	0.697	Lang37_1723995	Haemophilus influenzae Rd KW20	0.6769
Lang37_3481881	Sinorhizobium fredii NGR234	0.7049	Lang37_3038851	Mycobacterium tuberculosis CDC1551	0.7778
Lang37_5991600	Mycolicibacterium smegmatis MC2 155	0.8605	Lang37_5405454	Buchnera aphidicola str. Sg (Schizaphis graminum)	0.7749
Lang37_77663	Stigmatella aurantiaca DW4	0.7925	Lang37_1330746	Mycobacterium tuberculosis CDC1551	0.7701
Lang37_5599153	Stigmatella aurantiaca DW4	0.8462	Lang37_937022	Mycobacterium tuberculosis CDC1551	0.7583
Lang37_4288205	Sinorhizobium fredii NGR234	0.7612	Lang37_937034	Mycobacterium tuberculosis CDC1551	0.8333
Lang37_4292403	Sinorhizobium fredii NGR234	0.9	Lang37_4355709	Listeria monocytogenes EGD-e	0.716
Lang37_1012594	Salmonella enterica subsp. enterica serovar Typhimurium str. SL1344	0.7097	Lang37_5798974	Escherichia coli K-12	0.8021
Lang37_2585952	Salmonella enterica subsp. enterica serovar Typhi	0.7115	Lang37_2383408	Dictyostelium discoideum	0.7342
Lang37_5745889	Escherichia coli W	0.7846	Lang37_675213	Escherichia coli CFT073	0.7941
Lang37_4700074	Bacillus cereus	0.8163	Lang37_2515092	Escherichia coli CFT073	0.8209
Lang37_1539698	Sinorhizobium fredii NGR234	0.7727	Lang37_2645304	Escherichia coli K-12	0.6691
Lang37_1148882	Arthrobacter globiformis	0.7031	Lang37_676461	Mycobacterium tuberculosis CDC1551	0.6887
Lang37_763675	Sinorhizobium fredii NGR234	0.8485	Lang37_5800926	Buchnera aphidicola str. Sg (Schizaphis graminum)	0.5898
Lang37_5506398	Bordetella pertussis Tohama I	0.7846	Lang37_4094503	Synechocystis sp. PCC 6803 substr. Kazusa	0.7555
Lang37_5769232	Escherichia coli W	0.85	Lang37_2776951	Buchnera aphidicola str. APS (Acyrthosiphon pisum)	0.6743
Lang37_3667878	Sinorhizobium fredii NGR234	0.8036	Lang37_941109	Escherichia coli K-12	0.7086
Lang37_1300840	Sinorhizobium fredii NGR234	0.7612	Lang37_2777803	Mycobacterium tuberculosis CDC1551	0.7215
Lang37_3003247	Stigmatella aurantiaca DW4	0.7879	Lang37_5672502	Oryza sativa Japonica Group	0.7053
Lang37_1167244	Mycolicibacterium smegmatis MC2 155	0.7959	Lang37_2518060	Mycobacterium tuberculosis CDC1551	0.8767
Lang37_5376131	Sinorhizobium fredii NGR234	0.8421	Lang37_4096878	Methanocaldococcus jannaschii DSM 2661	0.6327
Lang37_2491014	Sinorhizobium fredii NGR234	0.7727	Lang37_149342	Listeria monocytogenes EGD-e	0.7468
Lang37_1572842	Buchnera aphidicola str. Bp (Baizongia pistaciae)	0.806	Lang37_3308630	Candida albicans SC5314	0.619
Lang37_784102	Sinorhizobium fredii NGR234	0.7727	Lang37_546258	Escherichia coli K-12	0.6667
Lang37_5650254	Stigmatella aurantiaca DW4	0.8636	Lang37_3309297	Escherichia coli K-12	0.6408
Lang37_2231652	Stigmatella aurantiaca DW4	0.8462	Lang37_2911653	Mycobacterium tuberculosis CDC1551	0.7969
Lang37_733886	Micrococcus luteus NCTC 2665	0.6562	Lang37_811277	Buchnera aphidicola str. Bp (Baizongia pistaciae)	0.7375
Lang37_342447	Stigmatella aurantiaca DW4	0.6562	Lang37_1466671	Buchnera aphidicola str. Sg (Schizaphis graminum)	0.7907
Lang37_5900702	Vibrio cholerae O1 biovar El Tor str. N16961	0.6984	Lang37_6070703	Nostoc sp. PCC 7120 = FACHB-418	0.4723
Lang37_664620	Shewanella violacea DSS12	0.6721	Lang37_811799	Escherichia coli K-12	0.6721
Lang37_2905488	Micrococcus luteus NCTC 2665	0.6885	Lang37_5545049	Buchnera aphidicola str. APS (Acyrthosiphon pisum)	0.6986
Lang37_5409715	Bacteroides thetaiotaomicron VPI-5482	0.5171	Lang37_3312087	Bacillus cereus ATCC 14579	0.6814
Lang37_4581161	Salmonella enterica subsp. enterica serovar Typhimurium str. SL1344	0.6613	Lang37_3312176	Escherichia coli K-12	0.717
Lang37_940557	Pseudomonas aeruginosa PAO1	0.9259	Lang37_5416337	Bacillus cereus ATCC 14579	0.7067
Lang37_36392	Vibrio cholerae O1 biovar El Tor str. N16961	0.6418	Lang37_6073188	Haemophilus influenzae Rd KW20	0.8267
Lang37_756457	Vibrio cholerae O1 biovar El Tor str. N16961	0.6912	Lang37_3972180	Mycobacterium tuberculosis CDC1551	0.7781
Lang37_5262922	Thermotoga maritima MSB8	0.75	Lang37_3442720	Escherichia coli K-12	0.6008
Lang37_4345961	Thermotoga maritima MSB8	0.7031	Lang37_4233733	Escherichia coli K-12	0.5858
Lang37_2373593	Micrococcus luteus NCTC 2665	0.6557	Lang37_5284906	Escherichia coli K-12	0.68
Lang37_5534319	Streptococcus pyogenes MGAS10394	0.6406	Lang37_5284907	Escherichia coli K-12	0.7028
Lang37_5534337	Streptococcus pyogenes MGAS10394	0.6719	Lang37_5677743	Escherichia coli O157:H7	0.716
Lang37_4745096	Thermotoga maritima MSB8	0.7333	Lang37_3972804	Buchnera aphidicola str. Bp (Baizongia pistaciae)	0.8116
Lang37_1988830	Sinorhizobium fredii NGR234	0.7846	Lang37_5285289	Mycobacterium tuberculosis CDC1551	0.7685
Lang37_6195117	Micrococcus luteus NCTC 2665	0.6866	Lang37_5285307	Mycobacterium tuberculosis CDC1551	0.791
Lang37_3439964	Bordetella bronchiseptica RB50	0.625	Lang37_949234	Buchnera aphidicola str. Sg (Schizaphis graminum)	0.7778
Lang37_944551	Streptococcus pyogenes MGAS315	0.7727	Lang37_3974063	Haemophilus influenzae Rd KW20	0.7722
Lang37_944568	Streptococcus pyogenes MGAS315	0.7727	Lang37_2785932	Mycobacterium tuberculosis CDC1551	0.8202
Lang37_4104221	Mycolicibacterium smegmatis MC2 155	0.806	Lang37_5679573	Mycobacterium tuberculosis CDC1551	0.5701
Lang37_3184782	Pseudomonas aeruginosa PAO1	0.7246	Lang37_3315883	Geobacillus kaustophilus HTA426	0.7361
Lang37_1090620	Listeria innocua Clip11262	0.8571	Lang37_2655048	Escherichia coli K-12	0.746
Lang37_1236172	Sinorhizobium fredii NGR234	0.8182	Lang37_1343404	Listeria monocytogenes EGD-e	0.725
Lang37_3346966	Arthrobacter globiformis	0.8507	Lang37_3975370	Mycobacterium tuberculosis CDC1551	0.803
Lang37_983884	Bacillus anthracis	0.76	Lang37_5156305	Mycobacterium tuberculosis CDC1551	0.7766
Lang37_1125691	Streptococcus pyogenes MGAS10394	0.7576	Lang37_5021168	Buchnera aphidicola str. Bp (Baizongia pistaciae)	0.809
Lang37_6132625	Listeria innocua Clip11262	0.7538	Lang37_4893756	Mycobacterium tuberculosis CDC1551	0.775
Lang37_2186494	Pseudomonas syringae pv. tomato str. DC3000	0.7391	Lang37_1472208	Haemophilus influenzae Rd KW20	0.6984
Lang37_5215904	Listeria innocua Clip11262	0.7727	Lang37_4370224	Buchnera aphidicola str. APS (Acyrthosiphon pisum)	0.75
Lang37_5349887	Micrococcus luteus NCTC 2665	0.6885	Lang37_3840424	Escherichia coli K-12	0.7204
Lang37_2996080	Thermotoga maritima MSB8	0.7031	Lang37_4106170	Buchnera aphidicola str. Bp (Baizongia pistaciae)	0.8261
Lang37_3398326	Listeria innocua Clip11262	0.8864	Lang37_1472549	Mycobacterium tuberculosis CDC1551	0.7115
Lang37_3933115	Mycolicibacterium smegmatis MC2 155	0.806	Lang37_4370468	Escherichia coli O157:H7	0.7128
Lang37_5141154	Streptomyces coelicolor A3(2)	0.7273	Lang37_2526125	Mycobacterium tuberculosis CDC1551	0.8108
Lang37_152425	Bacillus subtilis subsp. subtilis str. 168	0.75	Lang37_952377	Listeria monocytogenes EGD-e	0.6959
Lang37_152457	Bacillus subtilis subsp. subtilis str. 168	0.6712	Lang37_2788343	Buchnera aphidicola str. APS (Acyrthosiphon pisum)	0.6712
Lang37_2257947	Bacillus subtilis subsp. subtilis str. 168	0.6795	Lang37_4632149	Mycobacterium tuberculosis CDC1551	0.6579
Lang37_430246	Streptomyces coelicolor A3(2)	0.6923	Lang37_5946407	Synechocystis sp. PCC 6803 substr. Kazusa	0.7661
Lang37_1873283	Bacillus subtilis subsp. subtilis str. 168	0.4902	Lang37_3979248	Mycobacterium tuberculosis CDC1551	0.8681
Lang37_3460523	Streptomyces coelicolor A3(2)	0.6129	Lang37_1742584	Escherichia coli O157:H7	0.7727
Lang37_455858	Bacillus subtilis subsp. subtilis str. 168	0.7407	Lang37_1742612	Escherichia coli O157:H7	0.7872
Lang37_5063983	Streptomyces coelicolor A3(2)	0.597	Lang37_3059821	Mycobacterium tuberculosis CDC1551	0.8372
Lang37_617610	Bacillus subtilis subsp. subtilis str. 168	0.5463	Lang37_556990	Haemophilus influenzae Rd KW20	0.7284
Lang37_4053989	Arthrobacter globiformis	0.6552	Lang37_2922567	Mycobacterium tuberculosis CDC1551	0.7678
Lang37_2208584	Bacillus subtilis subsp. subtilis str. 168	0.5391	Lang37_161426	Escherichia coli K-12	0.6509
Lang37_377342	Bacillus subtilis subsp. subtilis str. 168	0.578	Lang37_2923245	Synechocystis sp. PCC 6803 substr. Kazusa	0.7766
Skar18_5316420	Salmonella enterica subsp. enterica serovar Typhi	0.7419	Lang37_5815624	Escherichia coli K-12	0.6825
Skar18_129780	Ensifer adhaerens	0.6284	Lang37_3321929	Haemophilus influenzae Rd KW20	0.75
Skar18_5576799	Stigmatella aurantiaca DW4	0.807	Lang37_1214835	Buchnera aphidicola str. Bp (Baizongia pistaciae)	0.6435
Skar18_4929908	Shewanella violacea DSS12	0.7812	Lang37_822541	Klebsiella pneumoniae	0.6
Skar18_4773	Sinorhizobium fredii NGR234	0.9118	Lang37_3981783	Mycobacterium tuberculosis CDC1551	0.8333
Skar18_2208859	Sinorhizobium fredii NGR234	0.803	Lang37_3584421	Buchnera aphidicola str. APS (Acyrthosiphon pisum)	0.7937
Skar18_4413556	Sinorhizobium fredii NGR234	0.7727	Lang37_162538	Escherichia coli K-12	0.7119
Skar18_5452656	Mycolicibacterium smegmatis MC2 155	0.7586	Lang37_5951011	Haemophilus influenzae Rd KW20	0.5882
Skar18_783333	Mycobacterium tuberculosis CDC1551	0.669	Lang37_2924547	Escherichia coli K-12	0.6562
Skar18_2600725	Sinorhizobium fredii NGR234	0.8393	Lang37_3847256	Mycobacterium tuberculosis CDC1551	0.75
Skar18_1953508	Sinorhizobium fredii NGR234	0.7857	Lang37_1351254	Mycobacterium tuberculosis CDC1551	0.8355
Skar18_3638906	Sinorhizobium fredii NGR234	0.7761	Lang37_4767761	Escherichia coli O157:H7	0.725
Skar18_3639630	Streptomyces coelicolor A3(2)	0.7969	Lang37_561293	Mycobacterium tuberculosis CDC1551	0.7821
Skar18_1177960	Sinorhizobium fredii NGR234	0.7612	Lang37_5165943	Escherichia coli K-12	0.6276
Skar18_3902817	Mycolicibacterium smegmatis MC2 155	0.8431	Lang37_4769102	Mycobacterium tuberculosis CDC1551	0.8974
Skar18_3385092	Sinorhizobium fredii NGR234	0.7273	Lang37_5296509	Mycobacterium tuberculosis CDC1551	0.8101
Skar18_2218789	Sinorhizobium fredii NGR234	0.7556	Lang37_2534415	Dictyostelium discoideum	0.6512
Skar18_3775658	Sinorhizobium fredii NGR234	0.791	Lang37_2403879	Buchnera aphidicola str. APS (Acyrthosiphon pisum)	0.7463
Skar18_5200858	Rickettsia bellii RML369-C	0.7544	Lang37_2796210	Listeria monocytogenes EGD-e	0.6803
Skar18_1444252	Sinorhizobium fredii NGR234	0.7353	Lang37_5560638	Limosilactobacillus reuteri	0.8148
Skar18_3259131	Fusobacterium nucleatum subsp. nucleatum ATCC 25586	0.5706	Lang37_5298186	Mycobacterium tuberculosis CDC1551	0.7361
Skar18_3911291	Sinorhizobium fredii NGR234	0.7451	Lang37_5692857	Escherichia coli K-12	0.6216
Skar18_409208	Sinorhizobium fredii NGR234	0.7761	Lang37_5692899	Escherichia coli K-12	0.6747
Skar18_4299849	Sinorhizobium fredii NGR234	0.7679	Lang37_1620029	Buchnera aphidicola str. Sg (Schizaphis graminum)	0.6599
Skar18_2228859	Rickettsia bellii RML369-C	0.7458	Lang37_4643012	Haemophilus influenzae Rd KW20	0.5413
Skar18_3395081	Sinorhizobium fredii NGR234	0.7536	Lang37_4116823	Escherichia coli K-12	0.5493
Skar18_3136099	Escherichia coli K-12	0.7143	Lang37_5031925	Buchnera aphidicola str. APS (Acyrthosiphon pisum)	0.7067
Skar18_2616867	Sinorhizobium fredii NGR234	0.7231	Lang37_1483899	Mycobacterium tuberculosis CDC1551	0.8072
Skar18_2489433	Sinorhizobium fredii NGR234	0.7761	Lang37_5695693	Mycobacterium tuberculosis CDC1551	0.9155
Skar18_3526828	Sinorhizobium fredii NGR234	0.8235	Lang37_3990979	Buchnera aphidicola str. Sg (Schizaphis graminum)	0.7278
Skar18_2618142	Sinorhizobium fredii NGR234	0.9444	Lang37_2540244	Buchnera aphidicola str. Sg (Schizaphis graminum)	0.7656
Skar18_4695273	Sinorhizobium meliloti 1021	0.7826	Lang37_4773788	Arabidopsis thaliana	0.6408
Skar18_4178044	Sinorhizobium fredii NGR234	0.7647	Lang37_5172214	Mycobacterium tuberculosis CDC1551	0.8593
Skar18_2362193	Sinorhizobium fredii NGR234	0.7681	Lang37_2801836	Mycobacterium tuberculosis CDC1551	0.7079
Skar18_4697983	Bacillus subtilis subsp. subtilis str. 168	0.925	Lang37_3334343	Escherichia coli K-12	0.6038
Skar18_3013506	Rickettsia bellii RML369-C	0.7123	Lang37_2145188	Mycobacterium tuberculosis CDC1551	0.75
Skar18_1326312	Sinorhizobium fredii NGR234	0.8209	Lang37_4253711	Synechocystis sp. PCC 6803 substr. Kazusa	0.8202
Skar18_5089257	Shewanella violacea DSS12	0.7547	Lang37_5035912	Geobacillus kaustophilus HTA426	0.7544
Skar18_5349219	Stigmatella aurantiaca DW4	0.7755	Lang37_5305200	Mycobacterium tuberculosis CDC1551	0.7794
Skar18_2497960	Vibrio cholerae O1 biovar El Tor str. N16961	0.6364	Lang37_3994105	Haemophilus influenzae Rd KW20	0.8118
Skar18_1202146	Streptomyces clavuligerus	0.82	Lang37_2803311	Methanocaldococcus jannaschii DSM 2661	0.7895
Skar18_4964043	Listeria innocua Clip11262	0.7778	Lang37_4254817	Synechocystis sp. PCC 6803 substr. Kazusa	0.8491
Skar18_4964058	Staphylococcus haemolyticus JCSC1435	0.7937	Lang37_571086	Synechocystis sp. PCC 6803 substr. Kazusa	0.7711
Skar18_1980469	Sinorhizobium fredii NGR234	0.8235	Lang37_2414881	Escherichia coli K-12	0.6467
Skar18_5093240	Listeria innocua Clip11262	0.803	Lang37_4516532	Mycobacterium tuberculosis CDC1551	0.5806
Skar18_557232	Shewanella violacea DSS12	0.7031	Lang37_1363752	Geobacillus kaustophilus HTA426	0.7069
Skar18_4579492	Sinorhizobium fredii NGR234	0.7353	Lang37_178347	Escherichia coli K-12	0.6538
Skar18_2893313	Sinorhizobium fredii NGR234	0.8382	Lang37_5966124	Bacillus subtilis subsp. subtilis str. 168	0.6396
Skar18_1467179	Staphylococcus saprophyticus subsp. saprophyticus ATCC 15305 = NCTC 7292	0.8293	Lang37_1629717	Klebsiella pneumoniae	0.7342
Skar18_948152	Sinorhizobium fredii NGR234	0.8367	Lang37_6098615	Escherichia coli K-12	0.7662
Skar18_1597587	Sinorhizobium fredii NGR234	0.8235	Lang37_1762337	Escherichia coli K-12	0.6928
Skar18_4062277	Sinorhizobium fredii NGR234	0.7937	Lang37_50618	Bacillus subtilis subsp. subtilis str. 168	0.5928
Skar18_819908	Sinorhizobium fredii NGR234	0.7969	Lang37_2023074	Mycobacterium tuberculosis CDC1551	0.75
Skar18_819944	Sinorhizobium fredii NGR234	0.7742	Lang37_5312456	Mycobacterium tuberculosis CDC1551	0.7698
Skar18_1858666	Sinorhizobium fredii NGR234	0.7812	Lang37_5312559	Mycobacterium tuberculosis CDC1551	0.8089
Skar18_4974753	Streptomyces coelicolor A3(2)	0.65	Lang37_3735679	Escherichia coli K-12	0.7556
Skar18_3938342	Sinorhizobium fredii NGR234	0.8065	Lang37_445504	Escherichia coli K-12	0.7712
Skar18_4454986	Sinorhizobium fredii NGR234	0.7231	Lang37_4521784	Klebsiella pneumoniae	0.7778
Skar18_955863	Streptomyces coelicolor A3(2)	0.7879	Lang37_1368989	Listeria monocytogenes EGD-e	0.7581
Skar18_5882295	Sinorhizobium fredii NGR234	0.7879	Lang37_447242	Mycobacterium tuberculosis CDC1551	0.7778
Skar18_5883051	Sinorhizobium fredii NGR234	0.775	Lang37_3472827	Synechocystis sp. PCC 6803 substr. Kazusa	0.7381
Skar18_5236070	Streptomyces clavuligerus	0.6719	Lang37_1766682	Synechocystis sp. PCC 6803 substr. Kazusa	0.7674
Skar18_2907152	Sinorhizobium meliloti 1021	0.8649	Lang37_2943087	Mycobacterium tuberculosis CDC1551	0.4796
Skar18_4595112	Bacillus subtilis subsp. subtilis str. 168	0.8361	Lang37_2423279	Mycobacterium tuberculosis CDC1551	0.7952
Skar18_1224666	Sinorhizobium fredii NGR234	0.7778	Lang37_2157026	Buchnera aphidicola str. Sg (Schizaphis graminum)	0.5964
Skar18_707651	Rhodococcus opacus	0.5199	Lang37_2814002	Schizosaccharomyces pombe 972h-	0.8571
Skar18_320553	Bacillus anthracis	0.9032	Lang37_3212212	Mycobacterium tuberculosis CDC1551	0.8438
Skar18_5375789	Sinorhizobium fredii NGR234	0.7885	Lang37_580180	Mycobacterium tuberculosis CDC1551	0.6977
Skar18_710529	Streptococcus pyogenes MGAS10394	0.8293	Lang37_3869784	Synechocystis sp. PCC 6803 substr. Kazusa	0.7368
Skar18_1488589	Escherichia coli CFT073	0.6885	Lang37_56266	Histoplasma mississippiense (nom. inval.)	0.7125
Skar18_578984	Sinorhizobium fredii NGR234	0.8793	Lang37_3086142	Buchnera aphidicola str. APS (Acyrthosiphon pisum)	0.7573
Skar18_4080800	Rickettsia bellii RML369-C	0.7812	Lang37_4920828	Escherichia coli K-12	0.7407
Skar18_2788944	Sinorhizobium fredii NGR234	0.8235	Lang37_714857	Listeria monocytogenes EGD-e	0.7738
Skar18_4992781	Bacillus cereus	0.8413	Lang37_3087336	Escherichia coli K-12	0.7941
Skar18_3692373	Arthrobacter globiformis	0.6567	Lang37_4661340	Escherichia coli K-12	0.6941
Skar18_1752704	Bacillus subtilis subsp. subtilis str. 168	0.9048	Lang37_3346307	Mycobacterium tuberculosis CDC1551	0.7759
Skar18_3436469	Sinorhizobium fredii NGR234	0.8421	Lang37_5974689	Mycobacterium tuberculosis CDC1551	0.775
Skar18_2659613	Sinorhizobium fredii NGR234	0.7925	Lang37_5974705	Haemophilus influenzae Rd KW20	0.8667
Skar18_2011350	Sinorhizobium fredii NGR234	0.7612	Lang37_4009168	Mycobacterium tuberculosis CDC1551	0.6857
Skar18_2272121	Streptomyces coelicolor A3(2)	0.7969	Lang37_2946498	Mycobacterium tuberculosis CDC1551	0.5142
Skar18_3311327	Sinorhizobium fredii NGR234	0.7612	Lang37_2293394	Geobacillus kaustophilus HTA426	0.6715
Skar18_3051307	Shewanella violacea DSS12	0.7931	Lang37_718213	Escherichia coli K-12	0.7834
Skar18_2920873	Sinorhizobium fredii NGR234	0.8039	Lang37_850275	Escherichia coli K-12	0.7065
Skar18_979238	Salmonella enterica subsp. enterica serovar Typhi	0.6667	Lang37_850291	Debaryomyces hansenii CBS767	0.803
Skar18_853725	Sinorhizobium fredii NGR234	0.7692	Lang37_583952	Mycobacterium tuberculosis CDC1551	0.9104
Skar18_87190	Sinorhizobium fredii NGR234	0.7969	Lang37_4529943	Klebsiella pneumoniae	0.8393
Skar18_4491981	Salmonella enterica subsp. enterica serovar Typhi	0.6562	Lang37_851779	Mycobacterium tuberculosis CDC1551	0.479
Skar18_5140780	Sinorhizobium fredii NGR234	0.8679	Lang37_2557189	Escherichia coli K-12	0.6835
Skar18_1641194	[Bacillus] caldolyticus	0.8095	Lang37_3612260	Escherichia coli K-12	0.7857
Skar18_89006	Mycolicibacterium smegmatis MC2 155	0.7846	Lang37_3612261	Haemophilus influenzae Rd KW20	0.7385
Skar18_4492505	Sinorhizobium fredii NGR234	0.7761	Lang37_5582495	Buchnera aphidicola str. APS (Acyrthosiphon pisum)	0.7544
Skar18_2676522	Sinorhizobium fredii NGR234	0.7121	Lang37_5715636	Synechocystis sp. PCC 6803 substr. Kazusa	0.6607
Skar18_6051662	Sinorhizobium fredii NGR234	0.8	Lang37_5050282	Mycobacterium tuberculosis CDC1551	0.7473
Skar18_5533070	Streptomyces coelicolor A3(2)	0.7727	Lang37_327602	Escherichia coli K-12	0.5833
Skar18_2815640	Vibrio cholerae O1 biovar El Tor str. N16961	0.6308	Lang37_4929177	Escherichia coli K-12	0.6623
Skar18_5661877	Listeria innocua Clip11262	0.8197	Lang37_4929608	Mycobacterium tuberculosis CDC1551	0.85
Skar18_5661891	Listeria innocua Clip11262	0.8197	Lang37_2690687	Mycobacterium tuberculosis CDC1551	0.8854
Skar18_739010	Stigmatella aurantiaca DW4	0.8846	Lang37_3617846	Buchnera aphidicola str. Sg (Schizaphis graminum)	0.7204
Skar18_6187264	Sinorhizobium fredii NGR234	0.8235	Lang37_5195679	Bacillus licheniformis DSM 13 = ATCC 14580	0.6712
Skar18_4367029	Staphylococcus haemolyticus JCSC1435	0.8333	Lang37_5195713	Mycobacterium tuberculosis CDC1551	0.7642
Skar18_3460862	Sinorhizobium fredii NGR234	0.8382	Lang37_2692972	Mycobacterium tuberculosis CDC1551	0.6286
Skar18_998936	Pseudomonas syringae pv. tomato str. DC3000	0.8841	Lang37_5589418	Mycobacterium tuberculosis CDC1551	0.72
Skar18_1001060	Bacillus subtilis subsp. subtilis str. 168	0.6308	Lang37_333671	Synechocystis sp. PCC 6803 substr. Kazusa	0.6729
Skar18_614959	Sinorhizobium fredii NGR234	0.806	Lang37_5723426	Escherichia coli K-12	0.6636
Skar18_3990478	Sinorhizobium fredii NGR234	0.8382	Lang37_3100867	Escherichia coli O157:H7	0.7119
Skar18_4117603	Bacillus cereus	0.7857	Lang37_2695045	Lodderomyces elongisporus NRRL YB-4239	0.6479
Skar18_2950622	Rickettsia bellii RML369-C	0.6986	Lang37_5591759	Mycobacterium tuberculosis CDC1551	0.9079
Skar18_2950651	Rickettsia bellii RML369-C	0.7541	Lang37_2044720	Mycobacterium tuberculosis CDC1551	0.8608
Skar18_3859916	Vibrio cholerae O1 biovar El Tor str. N16961	0.7761	Lang37_2828803	Mycobacterium tuberculosis CDC1551	0.8503
Skar18_3861239	Sinorhizobium fredii NGR234	0.8406	Lang37_4541552	Klebsiella pneumoniae	0.7448
Skar18_3861608	Sinorhizobium fredii NGR234	0.7937	Lang37_3756797	Mycobacterium tuberculosis CDC1551	0.8182
Skar18_233111	Sinorhizobium fredii NGR234	0.8209	Lang37_5465279	Klebsiella pneumoniae	0.6796
Skar18_1529525	Vibrio cholerae O1 biovar El Tor str. N16961	0.6875	Lang37_465990	Mycobacterium tuberculosis CDC1551	0.7808
Skar18_4510348	Bacillus cereus	0.8154	Lang37_4542386	Mycobacterium tuberculosis CDC1551	0.8039
Skar18_5675979	Sinorhizobium fredii NGR234	0.8358	Lang37_4542398	Mycobacterium tuberculosis CDC1551	0.8039
Skar18_4512321	Sinorhizobium fredii NGR234	0.7761	Lang37_73647	Mycobacterium tuberculosis CDC1551	0.7532
Skar18_3213543	Sinorhizobium meliloti 1021	0.7619	Lang37_6251568	Haemophilus influenzae Rd KW20	0.6818
Skar18_3214670	Streptomyces coelicolor A3(2)	0.7231	Lang37_4150287	Haemophilus influenzae Rd KW20	0.8313
Skar18_3351538	Stigmatella aurantiaca DW4	0.6364	Lang37_2697778	Escherichia coli K-12	0.6389
Skar18_494287	Sinorhizobium fredii NGR234	0.8209	Lang37_1787027	Buchnera aphidicola str. Bp (Baizongia pistaciae)	0.6214
Skar18_4651244	Sinorhizobium fredii NGR234	0.8636	Lang37_4283295	Haemophilus influenzae Rd KW20	0.6694
Skar18_2961958	Sinorhizobium fredii NGR234	0.8431	Lang37_5729382	Escherichia coli CFT073	0.7097
Skar18_4261851	Sinorhizobium meliloti 1021	0.8261	Lang37_2962838	Methanocaldococcus jannaschii DSM 2661	0.6596
Skar18_628231	Sinorhizobium fredii NGR234	0.7308	Lang37_4680911	Zea mays	0.4841
Skar18_4392330	Sinorhizobium fredii NGR234	0.7846	Lang37_4285750	Mycobacterium tuberculosis CDC1551	0.9
Skar18_764116	Sinorhizobium fredii NGR234	0.75	Lang37_4285859	Methanocaldococcus jannaschii DSM 2661	0.708
Skar18_3486328	Bordetella pertussis Tohama I	0.8163	Lang37_4030128	Mycobacterium tuberculosis CDC1551	0.8125
Skar18_4396057	Sinorhizobium fredii NGR234	0.8788	Lang37_4030138	Mycobacterium tuberculosis CDC1551	0.8143
Skar18_3878458	Vibrio cholerae O1 biovar El Tor str. N16961	0.6393	Lang37_4286227	Escherichia coli K-12	0.7449
Skar18_3225998	Sinorhizobium fredii NGR234	0.7727	Lang37_1393941	Escherichia coli K-12	0.6299
Skar18_1674716	Escherichia coli CFT073	0.8136	Lang37_2446270	Escherichia coli K-12	0.764
Skar18_2845673	Rickettsia bellii RML369-C	0.7302	Lang37_4286464	Escherichia coli K-12	0.6923
Skar18_5948854	Sinorhizobium fredii NGR234	0.7391	Lang37_2965769	Escherichia coli K-12	0.6957
Skar18_4528663	Arthrobacter globiformis	0.7727	Lang37_2836020	Arabidopsis thaliana	0.6848
Skar18_506603	Shewanella violacea DSS12	0.8163	Lang37_473250	Klebsiella pneumoniae	0.4725
Skar18_3492986	Sinorhizobium fredii NGR234	0.8358	Lang37_81262	Mycobacterium tuberculosis CDC1551	0.6761
Skar18_1551126	Sinorhizobium fredii NGR234	0.7273	Lang37_5067635	Escherichia coli K-12	0.7438
Skar18_5181066	Escherichia coli CFT073	0.6719	Lang37_345971	Escherichia coli K-12	0.7612
Skar18_4274334	Salmonella enterica subsp. enterica serovar Typhi	0.8049	Lang37_5207300	Listeria monocytogenes EGD-e	0.7
Skar18_1936741	Sinorhizobium fredii NGR234	0.8448	Lang37_738909	Buchnera aphidicola str. APS (Acyrthosiphon pisum)	0.8955
Skar18_1815247	Bordetella pertussis Tohama I	0.8261	Lang37_2577162	Haemophilus influenzae Rd KW20	0.7015
Skar18_5830405	Sinorhizobium fredii NGR234	0.7647	Lang37_6258981	Oryza sativa Japonica Group	0.5797
Skar18_258095	Sinorhizobium fredii NGR234	0.7846	Lang37_5996744	Mycobacterium tuberculosis CDC1551	0.7639
Skar18_776244	Sinorhizobium fredii NGR234	0.791	Lang37_3766924	Mycobacterium tuberculosis CDC1551	0.7791
Skar18_2716895	Rickettsia bellii RML369-C	0.7736	Lang37_2450640	Zea mays	0.8889
Skar18_2071831	Bacillus cereus	0.8154	Lang37_1661323	Escherichia coli K-12	0.6771
Skar18_918515	Bacillus subtilis subsp. subtilis str. 168	0.6154	Lang37_3767647	Listeria monocytogenes EGD-e	0.5918
Skar18_697588	Bacillus cereus	0.7949	Lang37_4159589	Klebsiella pneumoniae	0.7395
Skar18_1300492	Sinorhizobium meliloti 1021	0.7551	Lang37_6133553	Haemophilus influenzae Rd KW20	0.7
Skar18_2607070	Mycolicibacterium smegmatis MC2 155	0.7761	Lang37_3237199	Mycobacterium tuberculosis CDC1551	0.8173
Skar18_926183	Shigella flexneri	0.7302	Lang37_5863921	Mycobacterium tuberculosis CDC1551	0.7349
Skar18_927033	Thermotoga maritima MSB8	0.6885	Lang37_2841811	Escherichia coli K-12	0.7196
Skar18_4044999	Bacillus anthracis	0.7872	Lang37_2186198	Buchnera aphidicola str. APS (Acyrthosiphon pisum)	0.7089
Skar18_5864222	Streptococcus pyogenes MGAS10394	0.7286	Lang37_2842147	Buchnera aphidicola str. APS (Acyrthosiphon pisum)	0.7867
Skar18_5090144	Bacillus cereus	0.7949	Lang37_4812928	Helianthus annuus	0.6486
Skar18_3408711	Mycolicibacterium smegmatis MC2 155	0.7391	Lang37_4952492	Escherichia coli CFT073	0.8448
Skar18_1213139	Salmonella enterica subsp. enterica serovar Typhi	0.7246	Lang37_218474	Buchnera aphidicola str. Bp (Baizongia pistaciae)	0.717
Skar18_2774515	Staphylococcus aureus subsp. aureus NCTC 8325	0.568	Lang37_5074132	Mycobacterium tuberculosis CDC1551	0.8356
Skar18_2640819	Sinorhizobium fredii NGR234	0.7759	Lang37_1010446	Escherichia coli K-12	0.7883
Skar18_4591678	Bacillus subtilis subsp. subtilis str. 168	0.6818	Lang37_4164220	Haemophilus influenzae Rd KW20	0.625
Skar18_2650320	Streptomyces coelicolor A3(2)	0.5714	Lang37_5869558	Buchnera aphidicola str. Sg (Schizaphis graminum)	0.6667
Skar18_3823758	Thermotoga maritima MSB8	0.7188	Lang37_5869943	Bacillus licheniformis DSM 13 = ATCC 14580	0.6716
Skar18_844457	Bacillus subtilis subsp. subtilis str. 168	0.5926	Lang37_880678	Mycobacterium tuberculosis CDC1551	0.5887
Skar18_1233407	Sinorhizobium fredii NGR234	0.9048	Lang37_1011940	Buchnera aphidicola str. Bp (Baizongia pistaciae)	0.6096
Skar18_974342	Bordetella pertussis Tohama I	0.7164	Lang37_1532341	Buchnera aphidicola str. APS (Acyrthosiphon pisum)	0.7733
Skar18_4220886	Sinorhizobium fredii NGR234	0.7761	Lang37_1405758	Escherichia coli K-12	0.75
Skar18_2143354	Thermotoga maritima MSB8	0.6984	Lang37_4043534	Mycobacterium tuberculosis CDC1551	0.74
Skar18_5518100	Bacillus anthracis	0.8409	Lang37_2586268	Buchnera aphidicola str. Bp (Baizongia pistaciae)	0.6774
Skar18_3583355	Streptococcus pyogenes MGAS10394	0.7705	Lang37_1407339	Mycobacterium tuberculosis CDC1551	0.876
Skar18_2677146	Salmonella enterica subsp. enterica serovar Typhi	0.6923	Lang37_2713246	Listeria monocytogenes EGD-e	0.7069
Skar18_5149438	Sinorhizobium fredii NGR234	0.8235	Lang37_4820570	Escherichia coli K-12	0.6934
Skar18_2558543	Stigmatella aurantiaca DW4	0.8033	Lang37_1276230	Mycobacterium tuberculosis CDC1551	0.8512
Skar18_1268170	Shigella flexneri	0.6984	Lang37_1926264	Mycobacterium tuberculosis CDC1551	0.8333
Skar18_3211737	Buchnera aphidicola str. APS (Acyrthosiphon pisum)	0.6984	Lang37_4959581	Listeria monocytogenes EGD-e	0.641
Skar18_372341	Bacillus anthracis	0.881	Lang37_4700369	Klebsiella pneumoniae	0.8333
Skar18_3490280	Streptococcus pyogenes MGAS10394	0.7705	Lang37_5748099	Mycobacterium tuberculosis CDC1551	0.7935
Skar18_4667654	Escherichia coli K-12	0.6721	Lang37_2328489	Synechocystis sp. PCC 6803 substr. Kazusa	0.5417
Skar18_4405395	Lactiplantibacillus plantarum WCFS1	0.5968	Lang37_5080528	Buchnera aphidicola str. APS (Acyrthosiphon pisum)	0.6515
Skar18_5844788	Listeria innocua Clip11262	0.8684	Lang37_227508	Escherichia coli K-12	0.7024
Skar18_2643128	Streptomyces coelicolor A3(2)	0.5968	Lang37_2982752	Synechocystis sp. PCC 6803 substr. Kazusa	0.5952
Skar18_4338516	Bacillus subtilis subsp. subtilis str. 168	0.6719	Lang37_2982762	Buchnera aphidicola str. Bp (Baizongia pistaciae)	0.6515
Skar18_5654742	Listeria innocua Clip11262	0.873	Lang37_4564352	Escherichia coli K-12	0.6531
Skar18_346020	Haemophilus influenzae Rd KW20	0.6885	Lang37_1929292	Bacillus cereus ATCC 14579	0.5956
Skar18_1265134	Bacillus cereus	0.7778	Lang37_229202	Mycobacterium tuberculosis CDC1551	0.6463
Skar18_878290	Haemophilus influenzae Rd KW20	0.6875	Lang37_2466220	Mycobacterium tuberculosis CDC1551	0.7888
Skar18_4919614	Bacillus anthracis	0.75	Lang37_1019572	Escherichia coli K-12	0.6273
Skar18_519262	Rickettsia bellii RML369-C	0.7778	Lang37_1540811	Homo sapiens	0.6957
Skar18_4927883	Listeria innocua Clip11262	0.8364	Lang37_1413010	Methanocaldococcus jannaschii DSM 2661	0.7254
Skar18_5187555	Vibrio cholerae O1 biovar El Tor str. N16961	0.7258	Lang37_2855443	Mycobacterium tuberculosis CDC1551	0.8108
Skar18_6096650	Sinorhizobium fredii NGR234	0.8298	Lang37_2332037	Mycobacterium tuberculosis CDC1551	0.8333
Skar18_2726966	Micrococcus luteus NCTC 2665	0.6	Lang37_4826239	Mycobacterium tuberculosis CDC1551	0.7639
Skar18_656200	Escherichia coli W	0.8246	Lang37_4306185	Escherichia coli K-12	0.7483
Skar18_137887	Escherichia coli CFT073	0.75	Lang37_2856588	Mycobacterium tuberculosis CDC1551	0.8
Skar18_1953475	Sinorhizobium fredii NGR234	0.7636	Lang37_3653492	Escherichia coli K-12	0.7143
Skar18_5194711	Sinorhizobium fredii NGR234	0.8507	Lang37_4177064	Zea mays	0.6071
Skar18_1697073	Bacillus cereus ATCC 14579	0.7949	Lang37_2200180	Mycobacterium tuberculosis CDC1551	0.7978
Skar18_2606356	Aquifex aeolicus VF5	0.6308	Lang37_4443026	Pseudomonas syringae pv. tomato str. DC3000	0.5806
Skar18_5330670	Sinorhizobium fredii NGR234	0.7959	Lang37_3386409	Dictyostelium discoideum	0.7344
Skar18_1961672	Sinorhizobium fredii NGR234	0.7705	Lang37_6279421	Bacillus licheniformis DSM 13 = ATCC 14580	0.7143
Skar18_3518906	Shewanella violacea DSS12	0.6818	Lang37_5359633	Escherichia coli K-12	0.7027
Skar18_4296471	Sinorhizobium fredii NGR234	0.8	Lang37_1936575	Haemophilus influenzae Rd KW20	0.7647
Skar18_4948225	Sinorhizobium fredii NGR234	0.7414	Lang37_2079625	Escherichia coli K-12	0.8012
Skar18_1706867	Stigmatella aurantiaca DW4	0.7794	Lang37_499076	Listeria monocytogenes EGD-e	0.7031
Skar18_5206644	Buchnera aphidicola str. Bp (Baizongia pistaciae)	0.6167	Lang37_3790594	Spinacia oleracea	0.7018
Skar18_3005209	Bacillus cereus ATCC 14579	0.7903	Lang37_499320	Mycobacterium tuberculosis CDC1551	0.4957
Skar18_3395936	Sinorhizobium fredii NGR234	0.8361	Lang37_1684889	Mycobacterium tuberculosis CDC1551	0.7281
Skar18_3009923	Bacillus cereus	0.8413	Lang37_3792175	Mycobacterium tuberculosis CDC1551	0.875
Skar18_30431	Streptomyces coelicolor A3(2)	0.7451	Lang37_2725891	Dictyostelium discoideum	0.6832
Skar18_808414	Sinorhizobium fredii NGR234	0.8462	Lang37_4714177	Haemophilus influenzae Rd KW20	0.6742
Skar18_4058008	Rickettsia bellii RML369-C	0.7778	Lang37_634090	Escherichia coli O157:H7	0.9667
Skar18_1981990	Sinorhizobium fredii NGR234	0.8154	Lang37_4575643	Escherichia coli O157:H7	0.6744
Skar18_3149809	Shewanella violacea DSS12	0.7736	Lang37_5363323	Synechocystis sp. PCC 6803 substr. Kazusa	0.7635
Skar18_174543	Streptomyces coelicolor A3(2)	0.7188	Lang37_109843	Buchnera aphidicola str. APS (Acyrthosiphon pisum)	0.6505
Skar18_1212525	Lactiplantibacillus plantarum WCFS1	0.6825	Lang37_1291595	Mycobacterium tuberculosis CDC1551	0.8854
Skar18_3288024	Sinorhizobium fredii NGR234	0.8684	Lang37_1940918	Listeria monocytogenes EGD-e	0.7424
Skar18_2640954	Sinorhizobium fredii NGR234	0.8167	Lang37_899638	Bacillus subtilis subsp. subtilis str. 168	0.5962
Skar18_2123083	Escherichia coli W	0.8462	Lang37_4836152	Synechocystis sp. PCC 6803 substr. Kazusa	0.6814
Skar18_829671	Vibrio cholerae O1 biovar El Tor str. N16961	0.7	Lang37_4450200	Geobacillus kaustophilus HTA426	0.6667
Skar18_4721410	Sinorhizobium fredii NGR234	0.7593	Lang37_5232789	Mycobacterium tuberculosis CDC1551	0.761
Skar18_184259	Buchnera aphidicola str. APS (Acyrthosiphon pisum)	0.8113	Lang37_2866033	Haemophilus influenzae Rd KW20	0.7692
Skar18_576002	Sinorhizobium fredii NGR234	0.8235	Lang37_1159029	Haemophilus influenzae Rd KW20	0.6517
Skar18_576715	Sinorhizobium fredii NGR234	0.7091	Lang37_6023076	Escherichia coli K-12	0.6519
Skar18_967645	Micrococcus luteus NCTC 2665	0.8387	Lang37_4451378	Synechocystis sp. PCC 6803 substr. Kazusa	0.8304
Skar18_191649	Bacillus cereus	0.7619	Lang37_901266	Synechocystis sp. PCC 6803 substr. Kazusa	0.7349
Skar18_5506074	Streptomyces coelicolor A3(2)	0.6508	Lang37_2729417	Mycobacterium tuberculosis CDC1551	0.7561
Skar18_2913667	Sinorhizobium fredii NGR234	0.6618	Lang37_5095372	Escherichia coli K-12	0.6562
Skar18_3173442	Stigmatella aurantiaca DW4	0.875	Lang37_6287012	Mycobacterium tuberculosis CDC1551	0.8391
Skar18_3955937	Sinorhizobium fredii NGR234	0.7846	Lang37_4186482	Synechocystis sp. PCC 6803 substr. Kazusa	0.7744
Skar18_2006503	Sinorhizobium fredii NGR234	0.8776	Lang37_243861	Limosilactobacillus reuteri	0.6562
Skar18_2916046	Buchnera aphidicola str. Bp (Baizongia pistaciae)	0.55	Lang37_3144338	Escherichia coli K-12	0.7851
Skar18_4089869	Escherichia coli CFT073	0.7857	Lang37_5236156	Mycobacterium tuberculosis CDC1551	0.5619
Skar18_3440765	Sinorhizobium fredii NGR234	0.8431	Lang37_2346010	Synechocystis sp. PCC 6803 substr. Kazusa	0.747
Skar18_1630530	Sinorhizobium fredii NGR234	0.8148	Lang37_2478905	Escherichia coli K-12	0.6824
Skar18_78621	Bacillus cereus	0.8413	Lang37_245702	Escherichia coli K-12	0.7231
Skar18_4744713	Buchnera aphidicola str. Bp (Baizongia pistaciae)	0.7869	Lang37_2211775	Streptococcus pneumoniae R6	0.7722
Skar18_1506335	Sinorhizobium meliloti 1021	0.78	Lang37_4721754	Escherichia coli K-12	0.6069
Skar18_4358450	Lactiplantibacillus plantarum WCFS1	0.629	Lang37_640863	Mycobacterium tuberculosis CDC1551	0.9014
Skar18_5911588	Stigmatella aurantiaca DW4	0.7966	Lang37_1429047	Escherichia coli K-12	0.7712
Skar18_3328049	Sinorhizobium fredii NGR234	0.7447	Lang37_5370177	Synechocystis sp. PCC 6803 substr. Kazusa	0.8487
Skar18_3594615	Sinorhizobium meliloti 1021	0.9216	Lang37_642115	Arabidopsis thaliana	0.6188
Skar18_872923	Bacillus subtilis subsp. subtilis str. 168	0.447	Lang37_3928963	Escherichia coli K-12	0.7532
Skar18_5540632	Sinorhizobium fredii NGR234	0.8182	Lang37_3535278	Escherichia coli K-12	0.5962
Skar18_5669498	Micrococcus luteus NCTC 2665	0.6102	Lang37_3266245	Buchnera aphidicola str. Bp (Baizongia pistaciae)	0.662
Skar18_2947717	Sinorhizobium fredii NGR234	0.8226	Lang37_4724204	Arabidopsis thaliana	0.6721
Skar18_3861270	Sinorhizobium fredii NGR234	0.8723	Lang37_5371937	Escherichia coli O157:H7	0.8133
Skar18_3472406	Bacillus cereus	0.8413	Lang37_771948	Synechocystis sp. PCC 6803 substr. Kazusa	0.6729
Skar18_360968	Sinorhizobium fredii NGR234	0.8696	Lang37_3267678	Mycobacterium tuberculosis CDC1551	0.6778
Skar18_2176189	Sinorhizobium fredii NGR234	0.8125	Lang37_1695842	Escherichia coli K-12	0.8281
Skar18_756525	Sinorhizobium fredii NGR234	0.8361	Lang37_3538201	Escherichia coli K-12	0.7162
Skar18_5680215	Buchnera aphidicola str. APS (Acyrthosiphon pisum)	0.7969	Lang37_4727016	Escherichia coli K-12	0.8125
Skar18_2180035	Listeria innocua Clip11262	0.8387	Lang37_2217991	Klebsiella pneumoniae	0.7917
Skar18_3611033	Buchnera aphidicola str. Bp (Baizongia pistaciae)	0.6667	Lang37_4461192	Escherichia coli K-12	0.7013
Skar18_4905109	Sinorhizobium fredii NGR234	0.8246	Lang37_385919	Escherichia coli K-12	0.6424
Skar18_2443739	Bacillus cereus	0.8413	Lang37_5104594	Candida albicans SC5314	0.759
Skar18_2182216	Escherichia coli W	0.7451	Lang37_6297713	Helicobacter pylori B128	0.7368
Skar18_5298931	Buchnera aphidicola str. Bp (Baizongia pistaciae)	0.6418	Lang37_3934234	Mycobacterium tuberculosis CDC1551	0.7974
Skar18_3222904	Rickettsia bellii RML369-C	0.7541	Lang37_516935	Bacillus subtilis subsp. subtilis str. 168	0.6579
Skar18_3877299	Salmonella enterica subsp. enterica serovar Typhi	0.7692	Lang37_3541797	Buchnera aphidicola str. Sg (Schizaphis graminum)	0.7733
Skar18_3361176	Sinorhizobium fredii NGR234	0.873	Lang37_2221194	Escherichia coli K-12	0.7065
Skar18_3490978	Bacillus cereus	0.807	Lang37_1566339	Mycobacterium tuberculosis CDC1551	0.6947
Skar18_3491074	Bacillus cereus	0.8413	Lang37_4730881	Buchnera aphidicola str. Sg (Schizaphis graminum)	0.6892
Skar18_3623424	Sinorhizobium fredii NGR234	0.8182	Lang37_6037168	Mycobacterium tuberculosis CDC1551	0.7667
Skar18_4018208	Sinorhizobium fredii NGR234	0.9167	Lang37_5642270	Synechocystis sp. PCC 6803 substr. Kazusa	0.8267
Skar18_3233907	Sinorhizobium fredii NGR234	0.7143	Lang37_5901914	Buchnera aphidicola str. Bp (Baizongia pistaciae)	0.548
Skar18_1422251	Rickettsia bellii RML369-C	0.7778	Lang37_4464730	Mycobacterium tuberculosis CDC1551	0.7442
Skar18_1035721	Nicotiana sylvestris	0.6389	Lang37_5248124	Buchnera aphidicola str. APS (Acyrthosiphon pisum)	0.6276
Skar18_3406913	Azospirillum brasilense	0.71	Lang37_650915	Methanocaldococcus jannaschii DSM 2661	0.7071
Skar18_470576	Lactiplantibacillus plantarum WCFS1	0.6154	Lang37_519749	Escherichia coli K-12	0.614
Skar18_4426365	Vibrio cholerae O1 biovar El Tor str. N16961	0.6567	Lang37_1440068	Buchnera aphidicola str. APS (Acyrthosiphon pisum)	0.4978
Skar18_3264854	Vibrio cholerae O1 biovar El Tor str. N16961	0.6377	Lang37_5644639	Synechocystis sp. PCC 6803 substr. Kazusa	0.8592
Skar18_1467099	Vibrio cholerae O1 biovar El Tor str. N16961	0.6418	Lang37_914906	Synechocystis sp. PCC 6803 substr. Kazusa	0.7241
Skar18_2219962	Bacillus subtilis subsp. subtilis str. 168	0.8361	Lang37_1840186	Buchnera aphidicola str. APS (Acyrthosiphon pisum)	0.7895
Skar18_5874888	Sinorhizobium fredii NGR234	0.8209	Lang37_1840197	Escherichia coli O157:H7	0.7922
Skar18_2382650	Pseudomonas fragi	0.7742	Lang37_915044	Mycobacterium tuberculosis CDC1551	0.5859
Skar18_4214773	Bacillus cereus	0.8409	Lang37_5380887	Synechocystis sp. PCC 6803 substr. Kazusa	0.7342
Skar18_2136329	Streptomyces coelicolor A3(2)	0.8438	Lang37_1047476	Buchnera aphidicola str. Sg (Schizaphis graminum)	0.75
Skar18_3701063	Streptococcus pyogenes MGAS315	0.8182	Lang37_5780135	Haemophilus influenzae Rd KW20	0.7683
Skar18_6178761	Bacillus subtilis subsp. subtilis str. 168	0.7969	Lang37_4994182	Synechocystis sp. PCC 6803 substr. Kazusa	0.7711
Skar18_5026647	Synechocystis sp. PCC 6803 substr. Kazusa	0.52	Lang37_2227342	Escherichia coli K-12	0.7
Skar18_2828659	Sinorhizobium fredii NGR234	0.8529	Lang37_783579	Mycobacterium tuberculosis CDC1551	0.8519
Skar18_5289241	Mycobacterium tuberculosis CDC1551	0.5568	Lang37_3679118	Haemophilus influenzae Rd KW20	0.7714
Skar18_4903398	Thermotoga maritima MSB8	0.7344	Lang37_5113128	Buchnera aphidicola str. APS (Acyrthosiphon pisum)	0.6408
Skar18_3482649	Aspergillus versicolor	0.5041	Lang37_5114030	Buchnera aphidicola str. Sg (Schizaphis graminum)	0.5774
Skar18_1803256	Sinorhizobium fredii NGR234	0.8209	Lang37_1445860	Buchnera aphidicola str. Sg (Schizaphis graminum)	0.5362
Skar18_2194709	Listeria innocua Clip11262	0.6212	Lang37_3415482	Synechocystis sp. PCC 6803 substr. Kazusa	0.6542
Skar18_1552385	Pseudomonas syringae pv. tomato str. DC3000	0.7246	Lang37_786770	Buchnera aphidicola str. Sg (Schizaphis graminum)	0.5644
Skar18_2336925	Bacillus subtilis subsp. subtilis str. 168	0.5285	Lang37_787129	Buchnera aphidicola str. Sg (Schizaphis graminum)	0.622
Skar18_4286715	Streptomyces coelicolor A3(2)	0.6349	Lang37_4600971	Buchnera aphidicola str. Sg (Schizaphis graminum)	0.7403
Skar18_4548454	Bacillus subtilis subsp. subtilis str. 168	0.4844	Lang37_5116975	Escherichia coli K-12	0.6548
Skar18_960036	Bacillus subtilis subsp. subtilis str. 168	0.5581	Lang37_3022441	Geobacillus kaustophilus HTA426	0.5436
Skar18_453607	Bacillus subtilis subsp. subtilis str. 168	0.4912	Lang37_2758187	Mycobacterium tuberculosis CDC1551	0.8021
Skar18_101722	Bacillus subtilis subsp. subtilis str. 168	0.6145	Skar18_5446991	Geobacillus kaustophilus HTA426	0.7375
Skar18_3882719	Bacillus subtilis subsp. subtilis str. 168	0.6786	Skar18_649832	Zea mays	0.7419
Skar18_2850458	Streptomyces coelicolor A3(2)	0.6	Skar18_5836126	Bacillus cereus ATCC 14579	0.7887
Syo6_5787008	Sinorhizobium fredii NGR234	0.7447	Skar18_3114872	Mycobacterium tuberculosis CDC1551	0.7527
Syo6_1986449	Sinorhizobium fredii NGR234	0.7647	Skar18_5967742	Arabidopsis thaliana	0.6327
Syo6_3309628	Stigmatella aurantiaca DW4	0.7917	Skar18_133000	Escherichia coli CFT073	0.7
Syo6_4468233	Sinorhizobium fredii NGR234	0.8246	Skar18_1689841	Haemophilus influenzae Rd KW20	0.6757
Syo6_6784332	Sinorhizobium fredii NGR234	0.8	Skar18_2468606	Escherichia coli CFT073	0.6614
Syo6_3643771	Vibrio cholerae O1 biovar El Tor str. N16961	0.7077	Skar18_2987089	Escherichia coli K-12	0.6898
Syo6_3808924	Listeria innocua Clip11262	0.8254	Skar18_1172819	Mycobacterium tuberculosis CDC1551	0.6458
Syo6_6623479	Shewanella violacea DSS12	0.7681	Skar18_524607	Zea mays	0.6017
Syo6_2659053	Bacillus cereus	0.8033	Skar18_3507335	Synechocystis sp. PCC 6803 substr. Kazusa	0.7363
Syo6_1009047	Stigmatella aurantiaca DW4	0.7959	Skar18_2470696	Arabidopsis thaliana	0.7164
Syo6_2169199	Sinorhizobium fredii NGR234	0.8209	Skar18_1173681	Bacillus subtilis subsp. subtilis str. 168	0.7529
Syo6_7787460	Bacillus cereus ATCC 14579	0.7759	Skar18_4156308	Synechocystis sp. PCC 6803 substr. Kazusa	0.8015
Syo6_2005859	Listeria innocua Clip11262	0.8387	Skar18_2859754	Escherichia coli K-12	0.6871
Syo6_2836385	Sinorhizobium fredii NGR234	0.7143	Skar18_5323216	Mycobacterium tuberculosis CDC1551	0.7838
Syo6_1350427	Sinorhizobium fredii NGR234	0.7941	Skar18_2080739	Escherichia coli K-12	0.6882
Syo6_4488708	Bacillus cereus	0.8214	Skar18_137019	Oryza sativa Japonica Group	0.7273
Syo6_3332701	Streptomyces clavuligerus	0.873	Skar18_3898861	Escherichia coli K-12	0.6503
Syo6_7134370	Streptococcus pyogenes MGAS10394	0.8281	Skar18_6103263	Mycobacterium tuberculosis CDC1551	0.809
Syo6_5482224	Geobacter sulfurreducens PCA	0.6813	Skar18_2860841	Buchnera aphidicola str. Sg (Schizaphis graminum)	0.8148
Syo6_1187513	Sinorhizobium fredii NGR234	0.7101	Skar18_267770	Synechocystis sp. PCC 6803 substr. Kazusa	0.7636
Syo6_858679	Vibrio cholerae O1 biovar El Tor str. N16961	0.6333	Skar18_5843157	Geobacillus kaustophilus HTA426	0.6995
Syo6_6643273	Streptomyces clavuligerus	0.6719	Skar18_3510820	Escherichia coli K-12	0.587
Syo6_5483523	Sinorhizobium meliloti 1021	0.626	Skar18_2474149	Synechocystis sp. PCC 6803 substr. Kazusa	0.7683
Syo6_5151511	Salmonella enterica subsp. enterica serovar Typhi	0.6269	Skar18_2343906	Klebsiella pneumoniae	0.7273
Syo6_7301341	Sinorhizobium fredii NGR234	0.8	Skar18_1306484	Buchnera aphidicola str. APS (Acyrthosiphon pisum)	0.7805
Syo6_4002154	Escherichia coli W	0.6377	Skar18_4030432	Escherichia coli K-12	0.6536
Syo6_7142155	Bacillus anthracis	0.6875	Skar18_2603058	Mycobacterium tuberculosis CDC1551	0.5342
Syo6_2848539	Sinorhizobium fredii NGR234	0.7812	Skar18_270526	Geobacillus kaustophilus HTA426	0.6418
Syo6_7308327	Listeria innocua Clip11262	0.8125	Skar18_4031718	Escherichia coli K-12	0.7062
Syo6_1530541	Bacillus subtilis subsp. subtilis str. 168	0.5933	Skar18_919988	Escherichia coli K-12	0.6854
Syo6_208033	Listeria innocua Clip11262	0.8387	Skar18_1050803	Buchnera aphidicola str. APS (Acyrthosiphon pisum)	0.6364
Syo6_7154267	Bacillus cereus	0.7727	Skar18_3255287	Escherichia coli O157:H7	0.726
Syo6_209004	Haemophilus influenzae Rd KW20	0.6308	Skar18_1440477	Mycobacterium tuberculosis CDC1551	0.8602
Syo6_2357483	Sinorhizobium fredii NGR234	0.791	Skar18_6110104	Bacillus cereus ATCC 14579	0.6889
Syo6_3016955	Bacillus anthracis	0.8308	Skar18_2089175	Mycobacterium tuberculosis CDC1551	0.8152
Syo6_701330	Sinorhizobium fredii NGR234	0.7969	Skar18_2740441	Buchnera aphidicola str. APS (Acyrthosiphon pisum)	0.8657
Syo6_4669451	Sinorhizobium fredii NGR234	0.7538	Skar18_3257557	Buchnera aphidicola str. APS (Acyrthosiphon pisum)	0.7353
Syo6_6660309	Escherichia coli K-12	0.5121	Skar18_3129710	Escherichia coli K-12	0.7188
Syo6_5994075	Stigmatella aurantiaca DW4	0.8824	Skar18_2871178	Mycobacterium tuberculosis CDC1551	0.8851
Syo6_7318064	Shewanella violacea DSS12	0.7681	Skar18_1575476	Escherichia coli K-12	0.6449
Syo6_383997	Vibrio cholerae O1 biovar El Tor str. N16961	0.6349	Skar18_3130602	Bos taurus	0.6944
Syo6_2029101	Listeria innocua Clip11262	0.873	Skar18_279426	Buchnera aphidicola str. Sg (Schizaphis graminum)	0.7849
Syo6_707934	Sinorhizobium fredii NGR234	0.8085	Skar18_5336531	Synechocystis sp. PCC 6803 substr. Kazusa	0.8298
Syo6_546357	Sinorhizobium fredii NGR234	0.8857	Skar18_2485808	Synechocystis sp. PCC 6803 substr. Kazusa	0.8293
Syo6_6669467	Sinorhizobium fredii NGR234	0.898	Skar18_4042023	Escherichia coli K-12	0.6865
Syo6_219362	Sinorhizobium fredii NGR234	0.8571	Skar18_5337199	Streptococcus pneumoniae R6	0.7143
Syo6_4516358	Sinorhizobium fredii NGR234	0.8235	Skar18_23926	Haemophilus influenzae Rd KW20	0.5259
Syo6_713912	Stigmatella aurantiaca DW4	0.8113	Skar18_1966539	Listeria monocytogenes EGD-e	0.8125
Syo6_223757	Sinorhizobium fredii NGR234	0.8333	Skar18_281697	Escherichia coli K-12	0.7556
Syo6_4031125	Rickettsia bellii RML369-C	0.7377	Skar18_5207466	Mycobacterium tuberculosis CDC1551	0.4703
Syo6_4031277	Vibrio cholerae O1 biovar El Tor str. N16961	0.6774	Skar18_1189809	Mycobacterium tuberculosis CDC1551	0.6207
Syo6_2535132	Aquifex aeolicus VF5	0.5705	Skar18_2097821	Mycobacterium tuberculosis CDC1551	0.7143
Syo6_7666900	Vibrio cholerae O1 biovar El Tor str. N16961	0.6418	Skar18_1968039	Mycobacterium tuberculosis CDC1551	0.732
Syo6_3205331	Sinorhizobium fredii NGR234	0.7538	Skar18_6119883	Synechocystis sp. PCC 6803 substr. Kazusa	0.8221
Syo6_3206856	Methylobacter marinus	0.7956	Skar18_5080170	Buchnera aphidicola str. APS (Acyrthosiphon pisum)	0.732
Syo6_5844547	Mycolicibacterium smegmatis MC2 155	0.8182	Skar18_2616107	Haemophilus influenzae Rd KW20	0.6029
Syo6_230128	Streptomyces clavuligerus	0.875	Skar18_4174965	Escherichia coli K-12	0.7247
Syo6_67477	Bacillus cereus	0.7778	Skar18_5730816	Escherichia coli K-12	0.6871
Syo6_720576	Sinorhizobium fredii NGR234	0.7255	Skar18_6123027	Schizosaccharomyces pombe 972h-	0.6579
Syo6_1890362	Rickettsia bellii RML369-C	0.7692	Skar18_1193201	Synechocystis sp. PCC 6803 substr. Kazusa	0.8189
Syo6_7673832	Shewanella violacea DSS12	0.7778	Skar18_5342728	Mycobacterium tuberculosis CDC1551	0.7794
Syo6_5020304	Sinorhizobium fredii NGR234	0.8	Skar18_4434844	Escherichia coli K-12	0.6878
Syo6_2718749	Micrococcus luteus NCTC 2665	0.7879	Skar18_5860459	Escherichia coli K-12	0.6891
Syo6_6510239	Aspergillus niger ATCC 1015	0.4651	Skar18_6124591	Synechocystis sp. PCC 6803 substr. Kazusa	0.8039
Syo6_402700	Rickettsia bellii RML369-C	0.7593	Skar18_1843657	Buchnera aphidicola str. Sg (Schizaphis graminum)	0.8
Syo6_5188427	Stigmatella aurantiaca DW4	0.8154	Skar18_1456574	Streptococcus pneumoniae R6	0.7284
Syo6_564537	Bacillus subtilis subsp. subtilis str. 168	0.6266	Skar18_938623	Zea mays	0.5538
Syo6_1069702	Sinorhizobium fredii NGR234	0.8209	Skar18_3142299	Mycobacterium tuberculosis CDC1551	0.7677
Syo6_405494	Sinorhizobium fredii NGR234	0.8148	Skar18_5604587	Synechocystis sp. PCC 6803 substr. Kazusa	0.7521
Syo6_1404702	Streptomyces clavuligerus	0.8636	Skar18_808669	Buchnera aphidicola str. APS (Acyrthosiphon pisum)	0.7761
Syo6_4050261	Streptomyces coelicolor A3(2)	0.7727	Skar18_4051961	Mycobacterium tuberculosis CDC1551	0.5648
Syo6_3059895	Sinorhizobium fredii NGR234	0.7903	Skar18_5604921	Escherichia coli K-12	0.7949
Syo6_4872749	Mycolicibacterium smegmatis MC2 155	0.8475	Skar18_4309597	Candida albicans SC5314	0.7937
Syo6_7691152	Stigmatella aurantiaca DW4	0.8308	Skar18_680864	Haemophilus influenzae Rd KW20	0.8286
Syo6_7352336	Bacillus subtilis subsp. subtilis str. 168	0.8308	Skar18_1327300	Buchnera aphidicola str. Sg (Schizaphis graminum)	0.7664
Syo6_1910404	Sinorhizobium fredii NGR234	0.7576	Skar18_1458959	Oryza sativa Japonica Group	0.5842
Syo6_1735189	Stigmatella aurantiaca DW4	0.8163	Skar18_36036	Encephalitozoon cuniculi GB-M1	0.4809
Syo6_3551754	Sinorhizobium fredii NGR234	0.8209	Skar18_5089349	Escherichia coli K-12	0.7679
Syo6_2237145	Sinorhizobium fredii NGR234	0.8571	Skar18_4441726	Mycobacterium tuberculosis CDC1551	0.7638
Syo6_420264	Pseudomonas fragi	0.8511	Skar18_3404090	Bacillus anthracis	0.7258
Syo6_3893980	Sinorhizobium fredii NGR234	0.8358	Skar18_3926201	Escherichia coli K-12	0.6861
Syo6_7032959	Sinorhizobium fredii NGR234	0.8393	Skar18_4442614	Buchnera aphidicola str. Sg (Schizaphis graminum)	0.8471
Syo6_7697864	Sinorhizobium fredii NGR234	0.7391	Skar18_4830115	Escherichia coli K-12	0.878
Syo6_4546183	Sinorhizobium fredii NGR234	0.7727	Skar18_2109646	Listeria monocytogenes EGD-e	0.7174
Syo6_2239946	Sinorhizobium fredii NGR234	0.7538	Skar18_2497984	Escherichia coli CFT073	0.7692
Syo6_2902664	Sinorhizobium fredii NGR234	0.8333	Skar18_4703744	Escherichia coli CFT073	0.7059
Syo6_6042209	Sinorhizobium fredii NGR234	0.7727	Skar18_4964866	Escherichia coli K-12	0.7262
Syo6_584648	Sinorhizobium fredii NGR234	0.7903	Skar18_5609718	Mycobacterium tuberculosis CDC1551	0.8987
Syo6_1261471	Sinorhizobium fredii NGR234	0.7778	Skar18_1204391	Mycobacterium tuberculosis CDC1551	0.5231
Syo6_2412677	Stigmatella aurantiaca DW4	0.6923	Skar18_4188732	Synechocystis sp. PCC 6803 substr. Kazusa	0.7886
Syo6_5709606	Streptomyces coelicolor A3(2)	0.791	Skar18_1595615	Mycobacterium tuberculosis CDC1551	0.7619
Syo6_3409766	Salmonella enterica subsp. enterica serovar Typhi	0.7391	Skar18_1206537	Helicobacter pylori B128	0.8254
Syo6_1429474	Sinorhizobium fredii NGR234	0.7143	Skar18_3800805	Mycobacterium tuberculosis CDC1551	0.875
Syo6_428913	Streptomyces clavuligerus	0.6792	Skar18_4447207	Synechocystis sp. PCC 6803 substr. Kazusa	0.7513
Syo6_6715944	Streptomyces clavuligerus	0.8644	Skar18_1334090	Mycobacterium tuberculosis CDC1551	0.6367
Syo6_3904125	Streptomyces clavuligerus	0.6719	Skar18_2893563	Escherichia coli K-12	0.65
Syo6_2081294	Sinorhizobium fredii NGR234	0.7969	Skar18_5612766	Escherichia coli K-12	0.7377
Syo6_5220200	Sinorhizobium fredii NGR234	0.7812	Skar18_1727602	Escherichia coli K-12	0.75
Syo6_5055821	Staphylococcus saprophyticus subsp. saprophyticus ATCC 15305 = NCTC 7292	0.8077	Skar18_3802662	Arabidopsis thaliana	0.6333
Syo6_6550026	Sinorhizobium fredii NGR234	0.7727	Skar18_6137717	Buchnera aphidicola str. APS (Acyrthosiphon pisum)	0.8621
Syo6_6223227	Bordetella pertussis Tohama I	0.8636	Skar18_949204	Buchnera aphidicola str. APS (Acyrthosiphon pisum)	0.7963
Syo6_4414100	Bacillus anthracis	0.7143	Skar18_949237	Buchnera aphidicola str. Sg (Schizaphis graminum)	0.787
Syo6_2923017	Sinorhizobium fredii NGR234	0.803	Skar18_2374914	Haemophilus influenzae Rd KW20	0.5184
Syo6_6387030	Shewanella violacea DSS12	0.7442	Skar18_3803881	Haemophilus influenzae Rd KW20	0.6115
Syo6_1285748	Pseudomonas aeruginosa PAO1	0.8806	Skar18_46514	Methanocaldococcus jannaschii DSM 2661	0.6373
Syo6_3258752	Salmonella enterica subsp. enterica serovar Typhi	0.7903	Skar18_2376764	Klebsiella pneumoniae	0.7959
Syo6_2928608	Listeria innocua Clip11262	0.8182	Skar18_3547342	Mycobacterium tuberculosis CDC1551	0.8133
Syo6_7233609	Staphylococcus haemolyticus JCSC1435	0.8788	Skar18_3415462	Buchnera aphidicola str. APS (Acyrthosiphon pisum)	0.6768
Syo6_5232970	Sinorhizobium fredii NGR234	0.8421	Skar18_2639002	Klebsiella pneumoniae	0.7612
Syo6_2439470	Sinorhizobium fredii NGR234	0.8406	Skar18_2639037	Escherichia coli K-12	0.6114
Syo6_7236212	Shewanella violacea DSS12	0.8235	Skar18_1733681	Klebsiella pneumoniae	0.6154
Syo6_6074527	Sinorhizobium fredii NGR234	0.7778	Skar18_695922	Zea mays	0.7375
Syo6_2441502	Sinorhizobium fredii NGR234	0.8039	Skar18_2900188	Synechocystis sp. PCC 6803 substr. Kazusa	0.6327
Syo6_5070084	Vibrio cholerae O1 biovar El Tor str. N16961	0.6818	Skar18_1603742	Buchnera aphidicola str. Bp (Baizongia pistaciae)	0.7903
Syo6_3754289	Stigmatella aurantiaca DW4	0.8125	Skar18_51779	Klebsiella pneumoniae	0.75
Syo6_4426570	Vibrio cholerae O1 biovar El Tor str. N16961	0.6212	Skar18_1215749	Escherichia coli K-12	0.6966
Syo6_2105163	Sinorhizobium fredii NGR234	0.8382	Skar18_5363607	Haemophilus influenzae Rd KW20	0.4739
Syo6_6400792	Listeria innocua Clip11262	0.8421	Skar18_4200220	Mycobacterium tuberculosis CDC1551	0.6417
Syo6_1124254	Rickettsia bellii RML369-C	0.7333	Skar18_3292051	Mycobacterium tuberculosis CDC1551	0.5049
Syo6_1455509	Sinorhizobium meliloti 1021	0.8378	Skar18_3551509	Synechocystis sp. PCC 6803 substr. Kazusa	0.8125
Syo6_2783568	Sinorhizobium fredii NGR234	0.7903	Skar18_3551543	Synechocystis sp. PCC 6803 substr. Kazusa	0.8125
Syo6_2941851	Sinorhizobium fredii NGR234	0.7727	Skar18_3420137	Klebsiella pneumoniae	0.8036
Syo6_2275598	Stigmatella aurantiaca DW4	0.9062	Skar18_1478213	Zea mays	0.5136
Syo6_1461292	Streptomyces clavuligerus	0.8154	Skar18_3421666	Escherichia coli CFT073	0.656
Syo6_4929391	Sinorhizobium fredii NGR234	0.7255	Skar18_5366932	Escherichia coli K-12	0.6829
Syo6_471290	Sinorhizobium fredii NGR234	0.7727	Skar18_4592767	Escherichia coli K-12	0.6465
Syo6_7254474	Sinorhizobium fredii NGR234	0.7059	Skar18_4203131	Mycobacterium tuberculosis CDC1551	0.7944
Syo6_3943257	Stigmatella aurantiaca DW4	0.806	Skar18_57505	Buchnera aphidicola str. Bp (Baizongia pistaciae)	0.6818
Syo6_7740574	Sinorhizobium fredii NGR234	0.7015	Skar18_3423154	Mycobacterium tuberculosis CDC1551	0.7857
Syo6_4439516	Rickettsia bellii RML369-C	0.7778	Skar18_3423621	Synechocystis sp. PCC 6803 substr. Kazusa	0.8182
Syo6_5919870	[Bacillus] caldolyticus	0.8684	Skar18_5758669	Bacillus subtilis subsp. subtilis str. 168	0.5872
Syo6_6754529	Streptomyces clavuligerus	0.8696	Skar18_3165038	Haemophilus influenzae Rd KW20	0.7589
Syo6_6755473	Sinorhizobium fredii NGR234	0.806	Skar18_2781082	Escherichia coli K-12	0.7391
Syo6_1970467	Bacillus cereus ATCC 14579	0.8605	Skar18_2781101	Escherichia coli K-12	0.7568
Syo6_6416923	Mycolicibacterium smegmatis MC2 155	0.7612	Skar18_2781296	Klebsiella pneumoniae	0.8529
Syo6_2800382	Escherichia coli CFT073	0.8036	Skar18_3556372	Buchnera aphidicola str. APS (Acyrthosiphon pisum)	0.6971
Syo6_3777036	Sinorhizobium fredii NGR234	0.8393	Skar18_1998881	Escherichia coli K-12	0.6216
Syo6_790225	Sinorhizobium fredii NGR234	0.8462	Skar18_704972	Buchnera aphidicola str. Bp (Baizongia pistaciae)	0.7391
Syo6_7414191	Sinorhizobium fredii NGR234	0.7692	Skar18_186808	Oryza sativa Japonica Group	0.6158
Syo6_5090890	Streptomyces coelicolor A3(2)	0.7879	Skar18_5501078	Synechocystis sp. PCC 6803 substr. Kazusa	0.766
Syo6_2963984	Micrococcus luteus NCTC 2665	0.6269	Skar18_6020010	Bacillus subtilis subsp. subtilis str. 168	0.7206
Syo6_6263412	Sinorhizobium fredii NGR234	0.8462	Skar18_2260126	Haemophilus influenzae Rd KW20	0.7532
Syo6_6427589	Stigmatella aurantiaca DW4	0.7188	Skar18_4333514	Escherichia coli K-12	0.8195
Syo6_2969505	Sinorhizobium fredii NGR234	0.8209	Skar18_2648190	Synechocystis sp. PCC 6803 substr. Kazusa	0.8654
Syo6_4119040	Bacillus anthracis	0.8594	Skar18_5630198	Zea mays	0.7174
Syo6_7272845	Sinorhizobium fredii NGR234	0.7273	Skar18_5889461	Buchnera aphidicola str. Bp (Baizongia pistaciae)	0.7216
Syo6_1647479	Sinorhizobium fredii NGR234	0.8226	Skar18_319049	Arabidopsis thaliana	0.6931
Syo6_6437124	Streptomyces coelicolor A3(2)	0.803	Skar18_3170385	Klebsiella pneumoniae	0.873
Syo6_4779858	Sinorhizobium fredii NGR234	0.7794	Skar18_3561600	Buchnera aphidicola str. Sg (Schizaphis graminum)	0.75
Syo6_324518	Sinorhizobium fredii NGR234	0.8955	Skar18_1616769	Mycobacterium tuberculosis CDC1551	0.7467
Syo6_5784503	Shewanella violacea DSS12	0.7627	Skar18_1487921	Buchnera aphidicola str. Sg (Schizaphis graminum)	0.7949
Syo6_6445328	Bacillus anthracis	0.6875	Skar18_6157064	Buchnera aphidicola str. Sg (Schizaphis graminum)	0.5418
Syo6_4626750	Staphylococcus aureus RF122	0.7193	Skar18_3822582	Escherichia coli K-12	0.6813
Syo6_5121983	Lactiplantibacillus plantarum WCFS1	0.8077	Skar18_5765002	Mycobacterium tuberculosis CDC1551	0.7554
Syo6_4027285	Caulobacter vibrioides NA1000	0.6434	Skar18_2133179	Escherichia coli K-12	0.7151
Syo6_5104320	Aquifex aeolicus VF5	0.619	Skar18_2265289	Haemophilus influenzae Rd KW20	0.6463
Syo6_2817139	Salmonella enterica subsp. enterica serovar Typhi	0.8387	Skar18_5116901	Zea mays	0.6466
Syo6_1165990	Mycobacterium tuberculosis CDC1551	0.535	Skar18_2265842	Haemophilus influenzae Rd KW20	0.5732
Syo6_6951279	Escherichia coli CFT073	0.6567	Skar18_5635218	Escherichia coli K-12	0.7458
Syo6_1335601	Bacillus subtilis subsp. subtilis str. 168	0.6731	Skar18_3955466	Oryza sativa Japonica Group	0.5723
Syo6_3981509	Pseudomonas fragi	0.8462	Skar18_4857787	Escherichia coli CFT073	0.7579
Syo6_3163260	Mycobacterium tuberculosis CDC1551	0.5841	Skar18_2135664	Debaryomyces hansenii CBS767	0.6
Syo6_6306974	Mycobacterium leprae TN	0.5536	Skar18_5378068	Haemophilus influenzae Rd KW20	0.4921
Syo6_6804917	Salmonella enterica subsp. enterica serovar Typhi	0.75	Skar18_323514	Synechocystis sp. PCC 6803 substr. Kazusa	0.7604
Syo6_3826092	Mycolicibacterium smegmatis MC2 155	0.7778	Skar18_2914549	Escherichia coli K-12	0.7739
Syo6_1851696	Micrococcus luteus NCTC 2665	0.7049	Skar18_5119696	Buchnera aphidicola str. Bp (Baizongia pistaciae)	0.8143
Syo6_6480549	Syntrophotalea carbinolica DSM 2380	0.8393	Skar18_1492162	Buchnera aphidicola str. Sg (Schizaphis graminum)	0.7736
Syo6_873142	Streptococcus pyogenes MGAS10394	0.7872	Skar18_1622840	Buchnera aphidicola str. APS (Acyrthosiphon pisum)	0.6238
Syo6_3514402	Shewanella violacea DSS12	0.7541	Skar18_3176926	Listeria monocytogenes EGD-e	0.6765
Syo6_1387663	Shewanella violacea DSS12	0.678	Skar18_3695277	Buchnera aphidicola str. Bp (Baizongia pistaciae)	0.9118
Syo6_6015417	Sinorhizobium fredii NGR234	0.7288	Skar18_2531510	Escherichia coli K-12	0.7083
Syo6_5854889	Stigmatella aurantiaca DW4	0.806	Skar18_4738511	Haemophilus influenzae Rd KW20	0.518
Syo6_6189748	Sinorhizobium fredii NGR234	0.8235	Skar18_4864812	Escherichia coli CFT073	0.7
Syo6_566484	Synechocystis sp. PCC 6803 substr. Kazusa	0.5411	Skar18_1104748	Synechocystis sp. PCC 6803 substr. Kazusa	0.7162
Syo6_7196720	Pseudomonas aeruginosa PAO1	0.8088	Skar18_1497372	Escherichia coli K-12	0.6892
Syo6_4393307	Sinorhizobium fredii NGR234	0.7538	Skar18_5255666	Buchnera aphidicola str. APS (Acyrthosiphon pisum)	0.8056
Syo6_7359013	Corynebacterium sp. C12	0.5212	Skar18_720195	Escherichia coli K-12	0.7092
Syo6_98229	Aquifex aeolicus VF5	0.6308	Skar18_4865753	Mycobacterium tuberculosis CDC1551	0.74
Syo6_7221103	Sinorhizobium fredii NGR234	0.7377	Skar18_3832901	Zea mays	0.72
Syo6_3911276	Micrococcus luteus NCTC 2665	0.6935	Skar18_1886788	Klebsiella pneumoniae	0.7536
Syo6_7223078	Streptococcus pyogenes MGAS10394	0.7705	Skar18_3315146	Escherichia coli K-12	0.703
Syo6_3442708	Synechocystis sp. PCC 6803 substr. Kazusa	0.5341	Skar18_3315194	Helicobacter pylori B128	0.7
Syo6_3104741	Stigmatella aurantiaca DW4	0.7797	Skar18_3183709	Klebsiella pneumoniae	0.72
Syo6_1475013	Thermotoga maritima MSB8	0.7344	Skar18_3443984	Escherichia coli K-12	0.679
Syo6_6422588	Listeria innocua Clip11262	0.8113	Skar18_726034	Mus musculus	0.6667
Syo6_3458385	Salmonella enterica subsp. enterica serovar Typhi	0.8358	Skar18_462749	Escherichia coli O157:H7	0.734
Syo6_4449849	Salmonella enterica subsp. enterica serovar Typhimurium str. SL1344	0.7627	Skar18_2148294	Mycobacterium tuberculosis CDC1551	0.8039
Syo6_5095136	Salmonella enterica subsp. enterica serovar Typhi	0.8462	Skar18_1112343	Mycobacterium tuberculosis CDC1551	0.8417
Syo6_7758929	Micrococcus luteus NCTC 2665	0.7097	Skar18_4622320	Buchnera aphidicola str. Sg (Schizaphis graminum)	0.797
Syo6_6287348	Streptomyces clavuligerus	0.5806	Skar18_5527910	Mycobacterium tuberculosis CDC1551	0.7736
Syo6_4309242	Bacillus cereus	0.7879	Skar18_214993	Klebsiella pneumoniae	0.8103
Syo6_3647141	Streptomyces coelicolor A3(2)	0.7545	Skar18_990636	Escherichia coli CFT073	0.6106
Syo6_3155746	[Bacillus] caldolyticus	0.7937	Skar18_3326392	Synechocystis sp. PCC 6803 substr. Kazusa	0.7273
Syo6_7786119	[Bacillus] caldolyticus	0.7778	Skar18_5398828	Bacillus licheniformis DSM 13 = ATCC 14580	0.7091
Syo6_359608	Haemophilus influenzae Rd KW20	0.6406	Skar18_735008	Mycobacterium tuberculosis CDC1551	0.8795
Syo6_6318927	Bacillus cereus	0.8413	Skar18_604202	Haemophilus influenzae Rd KW20	0.8222
Syo6_5344448	[Bacillus] caldolyticus	0.7963	Skar18_5790351	Synechocystis sp. PCC 6803 substr. Kazusa	0.7895
Syo6_3694953	[Bacillus] caldolyticus	0.8537	Skar18_3458007	Escherichia coli K-12	0.7459
Syo6_564975	Bacillus cereus	0.873	Skar18_3458039	Haemophilus influenzae Rd KW20	0.754
Syo6_1572850	Stigmatella aurantiaca DW4	0.9104	Skar18_3330385	Arabidopsis thaliana	0.6854
Syo6_4382864	Stigmatella aurantiaca DW4	0.7273	Skar18_2423224	Escherichia coli K-12	0.6201
Syo6_4538353	Stigmatella aurantiaca DW4	0.9762	Skar18_1645716	Buchnera aphidicola str. Bp (Baizongia pistaciae)	0.7556
Syo6_2740248	Buchnera aphidicola str. Bp (Baizongia pistaciae)	0.6061	Skar18_2032464	Oryza sativa Japonica Group	0.5644
Syo6_5580251	Bacillus cereus	0.8361	Skar18_348450	Streptococcus pneumoniae R6	0.7037
Syo6_7742390	Geobacillus stearothermophilus	0.8214	Skar18_2680765	Escherichia coli K-12	0.7229
Syo6_4788214	Listeria innocua Clip11262	0.8421	Skar18_2680789	Escherichia coli K-12	0.7284
Syo6_2810149	Sinorhizobium fredii NGR234	0.7541	Skar18_3983726	Escherichia coli K-12	0.6835
Syo6_993186	Shewanella violacea DSS12	0.791	Skar18_5663959	Listeria monocytogenes EGD-e	0.7604
Syo6_1986044	Escherichia coli W	0.8358	Skar18_4759701	Synechocystis sp. PCC 6803 substr. Kazusa	0.8298
Syo6_2650510	Pseudomonas aeruginosa PAO1	0.7191	Skar18_2033764	Escherichia coli K-12	0.6263
Syo6_1334942	Escherichia coli W	0.6866	Skar18_3334052	Buchnera aphidicola str. Sg (Schizaphis graminum)	0.8714
Syo6_1995685	Mycolicibacterium smegmatis MC2 155	0.8571	Skar18_1387289	Pseudomonas putida KT2440	0.6962
Syo6_1995708	Mycolicibacterium smegmatis MC2 155	0.8571	Skar18_999957	Escherichia coli K-12	0.7255
Syo6_4316906	Mycolicibacterium smegmatis MC2 155	0.7612	Skar18_4500505	Mycobacterium tuberculosis CDC1551	0.7143
Syo6_5143743	Shewanella violacea DSS12	0.7333	Skar18_2036292	Synechocystis sp. PCC 6803 substr. Kazusa	0.7925
Syo6_5971550	Shewanella violacea DSS12	0.6984	Skar18_478225	Escherichia coli K-12	0.6013
Syo6_6636637	Bacillus cereus	0.7846	Skar18_479656	Klebsiella pneumoniae	0.6447
Syo6_1185884	Rickettsia bellii RML369-C	0.7586	Skar18_4115117	Mycobacterium tuberculosis CDC1551	0.8723
Syo6_5648342	Sinorhizobium fredii NGR234	0.7385	Skar18_5410533	Synechocystis sp. PCC 6803 substr. Kazusa	0.7045
Syo6_1021936	Listeria innocua Clip11262	0.8095	Skar18_3989674	Streptococcus pneumoniae R6	0.5867
Syo6_1851065	Escherichia coli W	0.6875	Skar18_1391827	Escherichia coli K-12	0.6929
Syo6_1852616	Bacillus cereus	0.8333	Skar18_229475	Escherichia coli K-12	0.7654
Syo6_6316764	Escherichia coli W	0.775	Skar18_5029283	Rhodobacter capsulatus	0.7171
Syo6_2680783	Rickettsia bellii RML369-C	0.7541	Skar18_4766977	Synechocystis sp. PCC 6803 substr. Kazusa	0.7619
Syo6_2190694	Sinorhizobium fredii NGR234	0.7656	Skar18_5029565	Buchnera aphidicola str. Bp (Baizongia pistaciae)	0.9041
Syo6_2190704	Sinorhizobium fredii NGR234	0.7656	Skar18_4376101	Oryza sativa Japonica Group	0.6974
Syo6_2350342	Sinorhizobium fredii NGR234	0.7826	Skar18_4505981	Limosilactobacillus reuteri	0.726
Syo6_6154420	Sinorhizobium fredii NGR234	0.7692	Skar18_5285026	Klebsiella pneumoniae	0.7969
Syo6_6824668	Mycolicibacterium smegmatis MC2 155	0.8182	Skar18_356532	Mycobacterium tuberculosis CDC1551	0.6186
Syo6_3189839	Rickettsia bellii RML369-C	0.7627	Skar18_4767309	Mycobacterium tuberculosis CDC1551	0.8051
Syo6_4018715	Sinorhizobium fredii NGR234	0.8261	Skar18_3081552	Escherichia coli K-12	0.7097
Syo6_1374902	Bordetella pertussis Tohama I	0.7846	Skar18_4507329	Synechocystis sp. PCC 6803 substr. Kazusa	0.7647
Syo6_7821342	Mycolicibacterium smegmatis MC2 155	0.6129	Skar18_4119858	Penaeus vannamei	0.6466
Syo6_3682519	Sinorhizobium fredii NGR234	0.8214	Skar18_4120549	Mycobacterium tuberculosis CDC1551	0.6857
Syo6_218789	Bacillus anthracis	0.7907	Skar18_4120577	Mycobacterium tuberculosis CDC1551	0.6812
Syo6_5338293	Escherichia coli CFT073	0.7213	Skar18_4120597	Mycobacterium tuberculosis CDC1551	0.6857
Syo6_5672612	Escherichia coli W	0.8333	Skar18_3208773	Buchnera aphidicola str. APS (Acyrthosiphon pisum)	0.8557
Syo6_2702344	Buchnera aphidicola str. APS (Acyrthosiphon pisum)	0.8286	Skar18_4120793	Mycobacterium tuberculosis CDC1551	0.5758
Syo6_6002467	Rickettsia bellii RML369-C	0.746	Skar18_3994810	Mycobacterium tuberculosis CDC1551	0.7232
Syo6_3204605	Buchnera aphidicola str. Bp (Baizongia pistaciae)	0.8	Skar18_3084368	Escherichia coli K-12	0.68
Syo6_2873601	Escherichia coli CFT073	0.6949	Skar18_4643762	Escherichia coli K-12	0.6951
Syo6_555667	Rickettsia bellii RML369-C	0.7627	Skar18_3732354	Haemophilus influenzae Rd KW20	0.6471
Syo6_6504157	Buchnera aphidicola str. Bp (Baizongia pistaciae)	0.7931	Skar18_5290392	Escherichia coli K-12	0.5992
Syo6_4193680	Buchnera aphidicola str. Bp (Baizongia pistaciae)	0.7	Skar18_1138551	Klebsiella pneumoniae	0.75
Syo6_5846530	Escherichia coli W	0.6522	Skar18_1398726	Limosilactobacillus reuteri	0.7531
Syo6_6345795	Zymomonas mobilis subsp. mobilis ZM4 = ATCC 31821	0.7075	Skar18_5292607	Haemophilus influenzae Rd KW20	0.6535
Syo6_723972	Escherichia coli W	0.6716	Skar18_755241	Haemophilus influenzae Rd KW20	0.5804
Syo6_7512183	Escherichia coli W	0.806	Skar18_5293001	Escherichia coli K-12	0.6933
Syo6_7348442	Sinorhizobium fredii NGR234	0.7812	Skar18_2832638	Helicobacter pylori B128	0.7344
Syo6_3228442	Sinorhizobium fredii NGR234	0.8214	Skar18_3608639	Oryza sativa Japonica Group	0.6957
Syo6_4055543	Buchnera aphidicola str. Bp (Baizongia pistaciae)	0.7143	Skar18_756706	Synechocystis sp. PCC 6803 substr. Kazusa	0.7547
Syo6_1738351	Sinorhizobium fredii NGR234	0.75	Skar18_4001867	Synechocystis sp. PCC 6803 substr. Kazusa	0.7879
Syo6_7357624	Sinorhizobium fredii NGR234	0.8043	Skar18_1536514	Buchnera aphidicola str. Sg (Schizaphis graminum)	0.6944
Syo6_3895187	Escherichia coli W	0.8298	Skar18_1537456	Mycobacterium tuberculosis CDC1551	0.5484
Syo6_3895196	Escherichia coli W	0.8298	Skar18_627422	Escherichia coli K-12	0.6812
Syo6_2743872	Escherichia coli W	0.8103	Skar18_1667343	Saccharomyces cerevisiae S288C	0.8033
Syo6_1589727	Bacillus subtilis subsp. subtilis str. 168	0.8333	Skar18_3353956	Mycobacterium tuberculosis CDC1551	0.8652
Syo6_5553478	Sinorhizobium fredii NGR234	0.7576	Skar18_629584	Mycobacterium tuberculosis CDC1551	0.7958
Syo6_3075578	Buchnera aphidicola str. APS (Acyrthosiphon pisum)	0.86	Skar18_5942256	Synechocystis sp. PCC 6803 substr. Kazusa	0.7746
Syo6_2914771	Buchnera aphidicola str. Bp (Baizongia pistaciae)	0.8154	Skar18_2054995	Helicobacter pylori B128	0.8364
Syo6_6892078	Lactiplantibacillus plantarum WCFS1	0.8125	Skar18_3221409	Mycobacterium tuberculosis CDC1551	0.7621
Syo6_3568952	Sinorhizobium meliloti 1021	0.6275	Skar18_3222308	Synechocystis sp. PCC 6803 substr. Kazusa	0.7746
Syo6_1602742	Mycolicibacterium smegmatis MC2 155	0.8095	Skar18_2448829	Buchnera aphidicola str. Bp (Baizongia pistaciae)	0.6622
Syo6_2428298	Escherichia coli W	0.8261	Skar18_2320230	Escherichia coli CFT073	0.6431
Syo6_6062763	Shewanella violacea DSS12	0.7188	Skar18_5431469	Mycobacterium tuberculosis CDC1551	0.7429
Syo6_3916251	Escherichia coli W	0.7385	Skar18_122220	Mycobacterium tuberculosis CDC1551	0.7692
Syo6_274592	Stigmatella aurantiaca DW4	0.7794	Skar18_4913182	Mycobacterium tuberculosis CDC1551	0.6901
Syo6_943039	Buchnera aphidicola str. APS (Acyrthosiphon pisum)	0.7966	Skar18_1284790	Klebsiella pneumoniae	0.7455
Syo6_4422649	Bacillus anthracis	0.8182	Skar18_4786970	Mycobacterium tuberculosis CDC1551	0.6351
Syo6_2778851	Escherichia coli W	0.6667	Skar18_2580920	Escherichia coli K-12	0.7761
Syo6_3267534	Listeria innocua Clip11262	0.7843	Skar18_5691496	Buchnera aphidicola str. Sg (Schizaphis graminum)	0.6974
Syo6_5742111	Escherichia coli W	0.8333	Skar18_2451535	Limosilactobacillus reuteri	0.7857
Syo6_3587919	Buchnera aphidicola str. Bp (Baizongia pistaciae)	0.6522	Skar18_2970509	Buchnera aphidicola str. Sg (Schizaphis graminum)	0.7941
Syo6_6245863	Stigmatella aurantiaca DW4	0.8333	Skar18_2971474	Escherichia coli K-12	0.75
Syo6_7910909	Vibrio cholerae O1 biovar El Tor str. N16961	0.6774	Skar18_3881899	Mycobacterium tuberculosis CDC1551	0.7985
Syo6_1307872	Buchnera aphidicola str. APS (Acyrthosiphon pisum)	0.8358	Skar18_3881929	Mycobacterium tuberculosis CDC1551	0.878
Syo6_630051	Stigmatella aurantiaca DW4	0.7463	Skar18_5436412	Bacillus subtilis subsp. subtilis str. 168	0.75
Syo6_3773244	Bacillus cereus	0.8163	Skar18_2325951	Escherichia coli K-12	0.6824
Syo6_5761718	Sinorhizobium fredii NGR234	0.8085	Skar18_1935546	Escherichia coli K-12	0.7015
Syo6_6591686	Mycolicibacterium smegmatis MC2 155	0.806	Skar18_5437300	Escherichia coli K-12	0.6818
Syo6_7094182	Streptomyces coelicolor A3(2)	0.5645	Skar18_1289728	Buchnera aphidicola str. APS (Acyrthosiphon pisum)	0.6078
Syo6_1789199	Mycolicibacterium smegmatis MC2 155	0.7551	Skar18_2975211	Klebsiella pneumoniae	0.7465
Syo6_6932118	Sinorhizobium fredii NGR234	0.7818	Skar18_381700	Mycobacterium tuberculosis CDC1551	0.6667
Syo6_6934249	Bacillus cereus ATCC 14579	0.7846	Skar18_5181624	Zea mays	0.5659
Syo6_4455022	Escherichia coli W	0.8214	Skar18_1812811	Haemophilus influenzae Rd KW20	0.5161
Syo6_2479256	Escherichia coli W	0.8148	Skar18_2195069	Haemophilus influenzae Rd KW20	0.7846
Syo6_7424059	Vibrio cholerae O1 biovar El Tor str. N16961	0.6349	Skar18_3625794	Buchnera aphidicola str. Bp (Baizongia pistaciae)	0.7143
Syo6_2633548	Arthrobacter globiformis	0.6833	Skar18_2714986	Escherichia coli CFT073	0.8413
Syo6_4126212	Vibrio cholerae O1 biovar El Tor str. N16961	0.6964	Skar18_4277030	Haemophilus influenzae Rd KW20	0.7361
Syo6_3616445	Buchnera aphidicola str. APS (Acyrthosiphon pisum)	0.8525	Skar18_6092243	Escherichia coli CFT073	0.6438
Syo6_3800099	Sinorhizobium fredii NGR234	0.791	Skar18_3368779	Mycobacterium tuberculosis CDC1551	0.593
Syo6_6280133	Sinorhizobium fredii NGR234	0.7692	Skar18_2068597	Mycobacterium tuberculosis CDC1551	0.64
Syo6_2835838	Shewanella violacea DSS12	0.8548	Skar18_3755714	Klebsiella pneumoniae	0.7083
Syo6_5510052	Micrococcus luteus NCTC 2665	0.6833	Skar18_512372	Synechocystis sp. PCC 6803 substr. Kazusa	0.6845
Syo6_72878	Streptomyces coelicolor A3(2)	0.7451	Skar18_1424220	Klebsiella pneumoniae	0.6792
Syo6_3707831	Stigmatella aurantiaca DW4	0.6562	Skar18_4537579	Escherichia coli CFT073	0.7869
Syo6_3716389	Sinorhizobium fredii NGR234	0.791	Syo6_3141427	Arabidopsis thaliana	0.6923
Syo6_3899832	Escherichia coli CFT073	0.6269	Syo6_828520	Klebsiella pneumoniae	0.6329
Syo6_3085015	Salmonella enterica subsp. enterica serovar Typhimurium str. SL1344	0.7302	Syo6_1159297	Escherichia coli K-12	0.8125
Syo6_3786689	Vibrio cholerae O1 biovar El Tor str. N16961	0.697	Syo6_6614440	Mycobacterium tuberculosis CDC1551	0.8191
Syo6_1852639	Vibrio cholerae O1 biovar El Tor str. N16961	0.6364	Syo6_7110552	Synechocystis sp. PCC 6803 substr. Kazusa	0.6889
Syo6_5376115	Vibrio cholerae O1 biovar El Tor str. N16961	0.6119	Syo6_1492087	Mycobacterium tuberculosis CDC1551	0.7273
Syo6_5754774	Vibrio cholerae O1 biovar El Tor str. N16961	0.6515	Syo6_3474837	Klebsiella pneumoniae	0.4449
Syo6_5632565	Bacillus anthracis	0.7069	Syo6_995455	Streptococcus pneumoniae R6	0.7527
Syo6_7782238	Streptomyces clavuligerus	0.8974	Syo6_4136673	Escherichia coli CFT073	0.6424
Syo6_6958970	Streptococcus pyogenes MGAS315	0.7313	Syo6_7608779	Buchnera aphidicola str. APS (Acyrthosiphon pisum)	0.7719
Syo6_518518	Streptococcus pyogenes MGAS315	0.8182	Syo6_1989169	Haemophilus influenzae Rd KW20	0.6176
Syo6_1844474	Listeria innocua Clip11262	0.8438	Syo6_4304060	Mycobacterium tuberculosis CDC1551	0.7742
Syo6_6140840	Thermotoga maritima MSB8	0.7188	Syo6_1989379	Escherichia coli K-12	0.6494
Syo6_5153926	Thermotoga maritima MSB8	0.7656	Syo6_1494517	Klebsiella pneumoniae	0.8116
Syo6_3190292	Lactococcus cremoris subsp. cremoris MG1363	0.6162	Syo6_5790962	Escherichia coli K-12	0.5897
Syo6_5499040	Listeria innocua Clip11262	0.8421	Syo6_998230	Listeria monocytogenes EGD-e	0.7071
Syo6_222016	Streptococcus pyogenes MGAS10394	0.6557	Syo6_3147375	Synechocystis sp. PCC 6803 substr. Kazusa	0.7218
Syo6_1555439	Streptococcus pyogenes MGAS315	0.7727	Syo6_2158081	Escherichia coli CFT073	0.6462
Syo6_2385219	Streptomyces coelicolor A3(2)	0.6912	Syo6_5628472	Buchnera aphidicola str. Sg (Schizaphis graminum)	0.6173
Syo6_4200085	Bacillus subtilis subsp. subtilis str. 168	0.8065	Syo6_6619947	Escherichia coli K-12	0.7571
Syo6_7686764	Thermotoga maritima MSB8	0.75	Syo6_836519	Klebsiella pneumoniae	0.6126
Syo6_7693051	Listeria innocua Clip11262	0.7636	Syo6_175699	Klebsiella pneumoniae	0.4865
Syo6_1416802	Thermotoga maritima MSB8	0.75	Syo6_1828671	Bacillus cereus ATCC 14579	0.6237
Syo6_930841	Vibrio cholerae O1 biovar El Tor str. N16961	0.6667	Syo6_7447549	Buchnera aphidicola str. APS (Acyrthosiphon pisum)	0.6466
Syo6_7543886	Thermotoga maritima MSB8	0.75	Syo6_5960365	Escherichia coli K-12	0.646
Syo6_5720469	Thermotoga maritima MSB8	0.7344	Syo6_3810019	Mycobacterium tuberculosis CDC1551	0.7118
Syo6_2764723	Streptococcus pyogenes MGAS10394	0.7727	Syo6_6951324	Escherichia coli K-12	0.8158
Syo6_5894179	Mycobacterium tuberculosis CDC1551	0.5785	Syo6_4143717	Buchnera aphidicola str. Sg (Schizaphis graminum)	0.7273
Syo6_2929906	Bacillus subtilis subsp. subtilis str. 168	0.7619	Syo6_4143849	Mycobacterium tuberculosis CDC1551	0.6088
Syo6_129718	Sinorhizobium fredii NGR234	0.8529	Syo6_6788959	Mycobacterium tuberculosis CDC1551	0.7606
Syo6_289768	Sinorhizobium fredii NGR234	0.7538	Syo6_2322992	Mycobacterium tuberculosis CDC1551	0.8571
Syo6_3766283	Bacillus anthracis	0.7213	Syo6_672165	Bacillus cereus ATCC 14579	0.6574
Syo6_2282503	Listeria innocua Clip11262	0.8125	Syo6_6789825	Zea mays	0.7265
Syo6_4445211	Listeria innocua Clip11262	0.8525	Syo6_4638770	Mycobacterium tuberculosis CDC1551	0.5877
Syo6_5925584	Aspergillus versicolor	0.4966	Syo6_1501296	Buchnera aphidicola str. Sg (Schizaphis graminum)	0.7794
Syo6_2136174	Bacillus anthracis	0.7031	Syo6_4475517	Escherichia coli K-12	0.7976
Syo6_2136217	Bacillus anthracis	0.7031	Syo6_4475825	Buchnera aphidicola str. Bp (Baizongia pistaciae)	0.7475
Syo6_649759	Thermotoga maritima MSB8	0.75	Syo6_508691	Mycobacterium tuberculosis CDC1551	0.8551
Syo6_4609034	Mycolicibacterium smegmatis MC2 155	0.8571	Syo6_7286056	Zea mays	0.4959
Syo6_5276227	Streptococcus pyogenes MGAS10394	0.6393	Syo6_2163854	Synechocystis sp. PCC 6803 substr. Kazusa	0.83
Syo6_190254	Bacillus subtilis subsp. subtilis str. 168	0.5894	Syo6_2163934	Mycobacterium tuberculosis CDC1551	0.7969
Syo6_5771209	Bacillus subtilis subsp. subtilis str. 168	0.4862	Syo6_4970994	Mycobacterium tuberculosis CDC1551	0.8523
			Syo6_2165274	Mycobacterium tuberculosis CDC1551	0.5135
			Syo6_6793291	Mycobacterium tuberculosis CDC1551	0.8
			Syo6_5302878	Buchnera aphidicola str. Sg (Schizaphis graminum)	0.6053
			Syo6_5302920	Listeria monocytogenes EGD-e	0.8868
			Syo6_5965069	Escherichia coli K-12	0.8986
			Syo6_1668008	Haemophilus influenzae Rd KW20	0.6829
			Syo6_5138811	Klebsiella pneumoniae	0.729
			Syo6_2826084	Mycobacterium tuberculosis CDC1551	0.6596
			Syo6_4642889	Mycobacterium tuberculosis CDC1551	0.6115
			Syo6_1174313	Haemophilus influenzae Rd KW20	0.7667
			Syo6_5802198	Escherichia coli K-12	0.7647
			Syo6_4150358	Klebsiella pneumoniae	0.5336
			Syo6_4482474	Synechocystis sp. PCC 6803 substr. Kazusa	0.8611
			Syo6_6301954	Escherichia coli K-12	0.7447
			Syo6_6958407	Mycobacterium tuberculosis CDC1551	0.6667
			Syo6_2170523	Buchnera aphidicola str. Bp (Baizongia pistaciae)	0.7846
			Syo6_7457283	Mycobacterium tuberculosis CDC1551	0.6127
			Syo6_4647479	Mycobacterium tuberculosis CDC1551	0.6716
			Syo6_1345449	Mycobacterium tuberculosis CDC1551	0.8344
			Syo6_1179671	Mycobacterium tuberculosis CDC1551	0.6164
			Syo6_22844	Mycobacterium tuberculosis CDC1551	0.7273
			Syo6_6635140	Mycobacterium tuberculosis CDC1551	0.8571
			Syo6_5807742	Synechocystis sp. PCC 6803 substr. Kazusa	0.8769
			Syo6_7624372	Mycobacterium tuberculosis CDC1551	0.745
			Syo6_5309089	Buchnera aphidicola str. APS (Acyrthosiphon pisum)	0.8333
			Syo6_5809096	Mycobacterium tuberculosis CDC1551	0.8641
			Syo6_5810664	Mycobacterium tuberculosis CDC1551	0.6997
			Syo6_520157	Buchnera aphidicola str. Sg (Schizaphis graminum)	0.7849
			Syo6_3332843	Mycobacterium tuberculosis CDC1551	0.5359
			Syo6_4815167	Klebsiella pneumoniae	0.6528
			Syo6_2338027	Escherichia coli CFT073	0.7679
			Syo6_4489119	Escherichia coli O157:H7	0.6833
			Syo6_2670319	Bacillus subtilis subsp. subtilis str. 168	0.6951
			Syo6_358571	Escherichia coli K-12	0.6157
			Syo6_855783	Listeria monocytogenes EGD-e	0.6225
			Syo6_3496382	Synechocystis sp. PCC 6803 substr. Kazusa	0.7757
			Syo6_3827433	Escherichia coli K-12	0.6898
			Syo6_6310897	Escherichia coli K-12	0.5872
			Syo6_4816886	Escherichia coli K-12	0.6747
			Syo6_7796288	Mycobacterium tuberculosis CDC1551	0.773
			Syo6_3498048	Escherichia coli CFT073	0.7035
			Syo6_362242	Buchnera aphidicola str. APS (Acyrthosiphon pisum)	0.8701
			Syo6_1520088	Haemophilus influenzae Rd KW20	0.6951
			Syo6_4655915	Buchnera aphidicola str. Bp (Baizongia pistaciae)	0.4942
			Syo6_362811	Mycobacterium tuberculosis CDC1551	0.8667
			Syo6_7139177	Bacillus cereus ATCC 14579	0.6897
			Syo6_3003584	Escherichia coli K-12	0.716
			Syo6_1024797	Mycobacterium tuberculosis CDC1551	0.6643
			Syo6_1850707	Mycobacterium tuberculosis CDC1551	0.789
			Syo6_5152180	Escherichia coli K-12	0.6931
			Syo6_6474432	Mycobacterium tuberculosis CDC1551	0.7432
			Syo6_6813102	Mycobacterium tuberculosis CDC1551	0.7805
			Syo6_1683021	Escherichia coli K-12	0.84
			Syo6_7467520	Synechocystis sp. PCC 6803 substr. Kazusa	0.7542
			Syo6_6646764	Escherichia coli K-12	0.5797
			Syo6_6146346	Escherichia coli K-12	0.6927
			Syo6_6475686	Buchnera aphidicola str. Sg (Schizaphis graminum)	0.6815
			Syo6_3835113	Mycobacterium tuberculosis CDC1551	0.8182
			Syo6_5487802	Escherichia coli CFT073	0.8163
			Syo6_1028823	Mycobacterium tuberculosis CDC1551	0.5661
			Syo6_4335086	Mycobacterium tuberculosis CDC1551	0.6635
			Syo6_3177652	Mycobacterium tuberculosis CDC1551	0.7944
			Syo6_1029794	Oryza sativa Japonica Group	0.8571
			Syo6_4335699	Haemophilus influenzae Rd KW20	0.77
			Syo6_3178630	Escherichia coli K-12	0.6818
			Syo6_36726	Escherichia coli K-12	0.749
			Syo6_3009075	Mycobacterium tuberculosis CDC1551	0.7609
			Syo6_4336565	Haemophilus influenzae Rd KW20	0.8243
			Syo6_6149834	Mycobacterium tuberculosis CDC1551	0.6812
			Syo6_3669543	Escherichia coli K-12	0.8906
			Syo6_1529419	Escherichia coli CFT073	0.8448
			Syo6_6652764	Ustilago maydis 521	0.5724
			Syo6_869819	Mycobacterium tuberculosis CDC1551	0.6932
			Syo6_3346891	Buchnera aphidicola str. APS (Acyrthosiphon pisum)	0.8182
			Syo6_2851719	Escherichia coli CFT073	0.7867
			Syo6_5986666	Mycobacterium tuberculosis CDC1551	0.4847
			Syo6_2019304	Bacillus cereus ATCC 14579	0.6562
			Syo6_871279	Klebsiella pneumoniae	0.641
			Syo6_1531802	Haemophilus influenzae Rd KW20	0.6757
			Syo6_2852945	Haemophilus influenzae Rd KW20	0.8841
			Syo6_4827618	Dictyostelium discoideum	0.7439
			Syo6_2020512	Mycobacterium tuberculosis CDC1551	0.6667
			Syo6_1036262	Mycobacterium tuberculosis CDC1551	0.8485
			Syo6_2689129	Escherichia coli K-12	0.8983
			Syo6_4503905	Mycobacterium tuberculosis CDC1551	0.6984
			Syo6_6823269	Synechocystis sp. PCC 6803 substr. Kazusa	0.7465
			Syo6_1692813	Synechocystis sp. PCC 6803 substr. Kazusa	0.6742
			Syo6_7313062	Zea mays	0.6667
			Syo6_1204573	Synechocystis sp. PCC 6803 substr. Kazusa	0.8386
			Syo6_4668591	Limosilactobacillus reuteri	0.7288
			Syo6_6824684	Synechocystis sp. PCC 6803 substr. Kazusa	0.6667
			Syo6_1205829	Escherichia coli K-12	0.7931
			Syo6_878034	Escherichia coli CFT073	0.6129
			Syo6_7481238	Escherichia coli O157:H7	0.7158
			Syo6_878552	Buchnera aphidicola str. Sg (Schizaphis graminum)	0.6822
			Syo6_4347808	Scheffersomyces stipitis CBS 6054	0.7125
			Syo6_5665709	Escherichia coli K-12	0.6771
			Syo6_1868476	Escherichia coli CFT073	0.6648
			Syo6_3356890	Escherichia coli K-12	0.697
			Syo6_2362846	Escherichia coli CFT073	0.6028
			Syo6_5332513	Geobacillus kaustophilus HTA426	0.569
			Syo6_7318797	Haemophilus influenzae Rd KW20	0.7761
			Syo6_543577	Mycobacterium tuberculosis CDC1551	0.8182
			Syo6_543601	Mycobacterium tuberculosis CDC1551	0.7746
			Syo6_3359569	Mycobacterium tuberculosis CDC1551	0.7574
			Syo6_3360172	Methanocaldococcus jannaschii DSM 2661	0.5556
			Syo6_2202425	Listeria monocytogenes EGD-e	0.6416
			Syo6_52797	Synechocystis sp. PCC 6803 substr. Kazusa	0.7183
			Syo6_1377930	Escherichia coli K-12	0.7286
			Syo6_6492957	Synechocystis sp. PCC 6803 substr. Kazusa	0.8
			Syo6_5503324	Klebsiella pneumoniae	0.6396
			Syo6_3854829	Geobacillus kaustophilus HTA426	0.7143
			Syo6_5999021	Mycobacterium tuberculosis CDC1551	0.8608
			Syo6_7322557	Synechocystis sp. PCC 6803 substr. Kazusa	0.6667
			Syo6_3856463	Mycobacterium tuberculosis CDC1551	0.7391
			Syo6_1546298	Escherichia coli K-12	0.7059
			Syo6_1876394	Buchnera aphidicola str. Bp (Baizongia pistaciae)	0.7024
			Syo6_1705201	Buchnera aphidicola str. APS (Acyrthosiphon pisum)	0.8816
			Syo6_5507026	Mycobacterium tuberculosis CDC1551	0.8148
			Syo6_1705356	Mycobacterium tuberculosis CDC1551	0.7612
			Syo6_1218147	Buchnera aphidicola str. APS (Acyrthosiphon pisum)	0.6714
			Syo6_5175831	Mycobacterium tuberculosis CDC1551	0.6757
			Syo6_5507951	Methanocaldococcus jannaschii DSM 2661	0.6125
			Syo6_2036383	Danio rerio	0.7833
			Syo6_712984	Escherichia coli O157:H7	0.6881
			Syo6_1549542	Mycobacterium tuberculosis CDC1551	0.625
			Syo6_1219924	Mycobacterium tuberculosis CDC1551	0.7041
			Syo6_1707477	Escherichia coli K-12	0.6988
			Syo6_7663355	Haemophilus influenzae Rd KW20	0.8202
			Syo6_7171400	Buchnera aphidicola str. APS (Acyrthosiphon pisum)	0.6667
			Syo6_6005316	Escherichia coli O157:H7	0.6207
			Syo6_5011992	Escherichia coli K-12	0.6346
			Syo6_7829713	Mycobacterium tuberculosis CDC1551	0.8214
			Syo6_3689694	Escherichia coli K-12	0.6308
			Syo6_1222558	Mycobacterium tuberculosis CDC1551	0.716
			Syo6_7496742	Mycobacterium tuberculosis CDC1551	0.7426
			Syo6_553564	Bacillus cereus ATCC 14579	0.6408
			Syo6_3527095	Mycobacterium tuberculosis CDC1551	0.6866
			Syo6_2707824	Synechocystis sp. PCC 6803 substr. Kazusa	0.716
			Syo6_6501322	Haemophilus influenzae Rd KW20	0.6269
			Syo6_5842327	Mycobacterium tuberculosis CDC1551	0.7805
			Syo6_4190733	Mycobacterium tuberculosis CDC1551	0.8533
			Syo6_4849052	Buchnera aphidicola str. Bp (Baizongia pistaciae)	0.8358
			Syo6_1390474	Klebsiella pneumoniae	0.6447
			Syo6_1058172	Buchnera aphidicola str. APS (Acyrthosiphon pisum)	0.8681
			Syo6_4851111	Escherichia coli K-12	0.8493
			Syo6_5015145	Escherichia coli K-12	0.6974
			Syo6_556354	Nicotiana tabacum	0.7
			Syo6_3867474	Mycobacterium tuberculosis CDC1551	0.71
			Syo6_2538904	Mycobacterium tuberculosis CDC1551	0.5413
			Syo6_6010841	Mycobacterium tuberculosis CDC1551	0.8116
			Syo6_6010860	Mycobacterium tuberculosis CDC1551	0.8095
			Syo6_3693666	Mycobacterium tuberculosis CDC1551	0.8242
			Syo6_4193234	Escherichia coli CFT073	0.7523
			Syo6_2712129	Synechocystis sp. PCC 6803 substr. Kazusa	0.7511
			Syo6_5016357	Bacillus cereus E33L	0.698
			Syo6_230456	Escherichia coli K-12	0.6758
			Syo6_3531115	Buchnera aphidicola str. Sg (Schizaphis graminum)	0.6986
			Syo6_4523772	Mycobacterium tuberculosis CDC1551	0.7698
			Syo6_231013	Candida albicans SC5314	0.6962
			Syo6_2215778	Mycobacterium tuberculosis CDC1551	0.675
			Syo6_3377256	Escherichia coli K-12	0.7267
			Syo6_1229192	Synechocystis sp. PCC 6803 substr. Kazusa	0.7778
			Syo6_1229217	Synechocystis sp. PCC 6803 substr. Kazusa	0.7529
			Syo6_7502877	Mycobacterium tuberculosis CDC1551	0.8168
			Syo6_3695924	Buchnera aphidicola str. Sg (Schizaphis graminum)	0.7329
			Syo6_5684160	Listeria monocytogenes EGD-e	0.6667
			Syo6_2382928	Mycobacterium tuberculosis CDC1551	0.7389
			Syo6_4690340	Klebsiella pneumoniae	0.6735
			Syo6_7505043	Haemophilus influenzae Rd KW20	0.622
			Syo6_6016022	Escherichia coli K-12	0.8214
			Syo6_7840411	Haemophilus influenzae Rd KW20	0.7429
			Syo6_7337122	Mycobacterium tuberculosis CDC1551	0.8025
			Syo6_7337509	Mycobacterium tuberculosis CDC1551	0.7619
			Syo6_7338278	Mycobacterium tuberculosis CDC1551	0.6962
			Syo6_6856139	Homo sapiens	0.604
			Syo6_1564168	Synechocystis sp. PCC 6803 substr. Kazusa	0.7938
			Syo6_6856533	Dictyostelium discoideum	0.8197
			Syo6_563838	Buchnera aphidicola str. APS (Acyrthosiphon pisum)	0.7778
			Syo6_5853115	Synechocystis sp. PCC 6803 substr. Kazusa	0.7581
			Syo6_2053689	Mycobacterium tuberculosis CDC1551	0.6742
[truncated: 229 more rows]
